# Supplementary material for: ABA signalling promotes cell totipotency in the shoot apex of germinating embryos
Source: J Exp Bot. 2021 Jun 27;72(18):6418–36. doi: 10.1093/jxb/erab306 (PMC8483786; doi:10.1093/jxb/erab306)
Supplement: erab306_suppl_Supplementary_Data_Set_1 [file erab306_suppl_supplementary_data_set_1.xlsx]

## Sheet: sheet 1 All data
Supplemental Data Set S1
ProbeID	log2FC.Auxin vs control	FDR.Auxin vs control	Control_1	Control_2	Control_3	Auxin_1	Auxin_2	Auxin_3	GeneSymbol	Ensembl	RefSeq Protein ID	Transcript Assignments
244901_at	-3.41556	1.32946e-05	8.2618	8.21354	8.28639	4.80644	4.9726	4.73602	ORF25	ATMG00640	NP_085524	ATMG00640.1 // cdna:known chromosome:TAIR10:Mt:188084:188662:-1 gene:ATMG00640 transcript:ATMG00640.1 description: hydrogen ion transporting ATP synthases, rotational mechanism\x3bzinc ion binding // ensembl // 11 // --- /// EF488928 // Arabidopsis thaliana ecotype Columbia orf25 mRNA, partial cds; mitochondrial. // gb // 10 // --- /// EF488929 // Arabidopsis thaliana ecotype Landsberg erecta orf…
244902_at	-1.30252	0.0215619	6.96956	6.6019	5.42095	4.90789	5.05021	5.12675	NAD4L	ATMG00650	NP_085525	ATMG00650.1 // cdna:known chromosome:TAIR10:Mt:188929:189231:-1 gene:ATMG00650 transcript:ATMG00650.1 description: NADH dehydrogenase subunit 4L // ensembl // 11 // --- /// EF488917 // Arabidopsis thaliana ecotype Columbia NADH dehydrogenase subunit 4L mRNA, partial cds; mitochondrial. // gb // 9 // --- /// EF488919 // Arabidopsis thaliana ecotype Landsberg erecta NADH dehydrogenase subunit 4L mR…
244903_at	-2.16444	0.000863253	9.10455	9.85984	8.64611	7.16836	7.02498	6.92383	ArthMp059	ATMG00660	NP_085526	ATMG00660.1 // cdna:known chromosome:TAIR10:Mt:190104:190553:-1 gene:ATMG00660 transcript:ATMG00660.1 description: Uncharacterized mitochondrial protein AtMg00660 // ensembl // 11 // ---
244904_at	1.28178	0.00100507	4.81181	4.8379	4.29515	5.9124	5.94739	5.93041	ArthMp060	ATMG00670	NP_085527	ATMG00670.1 // cdna:known chromosome:TAIR10:Mt:191055:191882:-1 gene:ATMG00670 transcript:ATMG00670.1 description: Uncharacterized mitochondrial protein AtMg00670 // ensembl // 11 // ---
244905_at	0.750086	0.00684896	3.56716	3.42893	3.60703	4.53222	4.09931	4.22185	ArthMp061	ATMG00680	NP_085528	ATMG00680.1 // cdna:known chromosome:TAIR10:Mt:201729:202097:1 gene:ATMG00680 transcript:ATMG00680.1 description: Uncharacterized mitochondrial protein AtMg00680 // ensembl // 11 // ---
244906_at	0.436737	0.106124	5.85018	5.96604	5.53104	6.40063	6.37319	5.88366	ORF240A	ATMG00690	NP_085529	ATMG00690.1 // cdna:known chromosome:TAIR10:Mt:203588:204310:-1 gene:ATMG00690 transcript:ATMG00690.1 description: hypothetical protein // ensembl // 11 // --- /// EF488932 // Arabidopsis thaliana ecotype Columbia orf240A mRNA, partial cds; mitochondrial. // gb // 9 // --- /// EF488933 // Arabidopsis thaliana ecotype Landsberg erecta orf240A mRNA, partial cds; mitochondrial. // gb // 9 // ---
244907_at	-0.630261	0.0342208	3.71646	3.88637	4.37815	3.21732	3.35691	3.51597	ArthMp063	ATMG00710	NP_085530	ATMG00710.1 // cdna:known chromosome:TAIR10:Mt:207553:207915:-1 gene:ATMG00710 transcript:ATMG00710.1 description: Uncharacterized mitochondrial protein AtMg00710 // ensembl // 11 // ---
244908_at	0.140856	0.533855	3.68316	3.27873	3.21125	3.70047	3.43775	3.45748	ArthMp064	ATMG00720	NP_085531	ATMG00720.1 // cdna:known chromosome:TAIR10:Mt:209499:209822:1 gene:ATMG00720 transcript:ATMG00720.1 description: Uncharacterized mitochondrial protein AtMg00720 // ensembl // 11 // ---
244909_at	0.310766	0.177913	3.43555	3.61721	3.58534	3.54485	3.95741	4.06814	ArthMp066	ATMG00740	NP_085533	ATMG00740.1 // cdna:known chromosome:TAIR10:Mt:220471:220773:-1 gene:ATMG00740 transcript:ATMG00740.1 description: Uncharacterized mitochondrial protein AtMg00740 // ensembl // 11 // ---
244910_s_at	-0.197103	0.245217	4.22954	4.23293	4.29655	3.9503	4.11166	4.10574	ArthMp067	ATMG00750	NP_085534	At2g07686 // 68415.t00871 gypsy-like retrotransposon family has a 4.3e-28 P-value blast match to GB:CAB39733 rotease, reverse transcriptase, ribonuclease H, integrase (Gypsy_Ty3-element) [Drosophila buzzatii] // tigr // 11 // --- /// AT2G07686.1 // cdna:pseudogene chromosome:TAIR10:2:3309362:3311374:-1 gene:AT2G07686 transcript:AT2G07686.1 description: transposable element gene // ensembl // 11 /…
244911_at	-0.314068	0.146991	3.66368	3.94962	3.61433	3.45514	3.24481	3.58548	ArthMp071	ATMG00820	NP_085538	ATMG00820.1 // cdna:known chromosome:TAIR10:Mt:228573:229085:-1 gene:ATMG00820 transcript:ATMG00820.1 description: Uncharacterized mitochondrial protein AtMg00820 // ensembl // 11 // ---
244912_at	2.41466	0.000189973	9.0561	8.85844	8.22306	11.2427	11.0523	11.0866	ccb382	ATMG00830	NP_085539	At2g07783 // 68415.t00862 pseudogene, similar to Ccl1 blastp match of 86% identity and 6.4e-177 P-value to GP|1694629|dbj|BAA12329.1||D84373 Ccl1 {Brassica napus} // tigr // 11 // --- /// AT2G07783.1 // cdna:known chromosome:TAIR10:2:3297896:3300043:1 gene:AT2G07783 transcript:AT2G07783.1 description: pseudogene, similar to Ccl1, blastp match of 86% identity and 6.4e-177 P-value to GP // ensembl …
244913_at	0.463459	0.0206469	3.88186	3.95407	3.99948	4.48675	4.36757	4.37147	ArthMp073	ATMG00840	NP_085540	ATMG00840.1 // cdna:known chromosome:TAIR10:Mt:234538:234903:-1 gene:ATMG00840 transcript:ATMG00840.1 description: Uncharacterized mitochondrial protein AtMg00840 // ensembl // 11 // ---
244914_at	-0.653579	0.0283368	3.97023	4.20399	4.1315	3.83405	3.16812	3.34282	ArthMp074	ATMG00850	NP_085541	At2g07682 // 68415.t00860 gypsy-like retrotransposon family has a 2.1e-65 P-value blast match to GB:AAD22153 polyprotein (Gypsy_Ty3-element) [Sorghum bicolor] // tigr // 11 // --- /// AT2G07682.1 // cdna:known chromosome:TAIR10:2:3292516:3297403:-1 gene:AT2G07682 transcript:AT2G07682.1 description: transposable element gene // ensembl // 11 // --- /// ATMG00850.1 // cdna:known chromosome:TAIR10:M…
244915_s_at	-0.256815	0.450083	4.43897	4.8395	5.12857	4.08391	4.93443	4.61825	ArthMp075	ATMG00860	NP_085542	At2g07682 // 68415.t00860 gypsy-like retrotransposon family has a 2.1e-65 P-value blast match to GB:AAD22153 polyprotein (Gypsy_Ty3-element) [Sorghum bicolor] // tigr // 11 // --- /// AT2G07682.1 // cdna:known chromosome:TAIR10:2:3292516:3297403:-1 gene:AT2G07682 transcript:AT2G07682.1 description: transposable element gene // ensembl // 11 // --- /// ATMG00860.1 // cdna:known chromosome:TAIR10:M…
244916_at	0.0334411	0.896771	4.67911	4.67139	4.12086	4.45784	4.64952	4.46433	ORF187	ATMG00880	NP_085544	At2g07682 // 68415.t00860 gypsy-like retrotransposon family has a 2.1e-65 P-value blast match to GB:AAD22153 polyprotein (Gypsy_Ty3-element) [Sorghum bicolor] // tigr // 11 // --- /// AT2G07682.1 // cdna:known chromosome:TAIR10:2:3292516:3297403:-1 gene:AT2G07682 transcript:AT2G07682.1 description: transposable element gene // ensembl // 11 // --- /// ATMG00880.1 // cdna:known chromosome:TAIR10:M…
244917_at	-0.241301	0.270945	3.96466	4.3324	3.8151	3.73568	3.84589	3.80668	ArthMp076	ATMG00870	NP_085543	ATMG00870.1 // cdna:known chromosome:TAIR10:Mt:236927:237481:-1 gene:ATMG00870 transcript:ATMG00870.1 description: Uncharacterized mitochondrial protein AtMg00870 // ensembl // 11 // ---
244918_at	0.372517	0.0513302	3.4878	3.45111	3.29957	3.72653	3.85835	3.77114	ArthMp078	ATMG00890	NP_085545	ATMG00890.1 // cdna:known chromosome:TAIR10:Mt:239636:239956:-1 gene:ATMG00890 transcript:ATMG00890.1 description: Uncharacterized mitochondrial protein AtMg00890 // ensembl // 11 // ---
244919_at	0.417995	0.0608699	4.34799	4.15381	4.20936	4.44232	4.86125	4.66159	CCB203	AT2G07768 /// ATMG00960	NP_085550	At2g07768 // 68415.t00844 pseudogene, similar to Ccl1 blastp match of 92% identity and 1.9e-108 P-value to GP|1694631|dbj|BAA12330.1||D84374 Ccl1 {Brassica napus} // tigr // 11 // --- /// AT2G07768.1 // cdna:known chromosome:TAIR10:2:3273584:3274154:1 gene:AT2G07768 transcript:AT2G07768.1 description: Cytochrome C assembly protein // ensembl // 9 // --- /// ATMG00960.1 // cdna:known chromosome:TA…
244920_s_at	0.14284	0.506796	7.07767	6.74238	7.0197	7.14181	7.25436	6.87211	ArthMp086 /// AT2G07751	AT2G07751 /// ATMG00990	NP_085553 /// NP_671803	At2g07751 // 68415.t00836 NADH-ubiquinone oxidoreductase chain 3, putative identical to NADH-ubiquinone oxidoreductase chain 3 SP:P48908 from [Raphanus sativus]; contains Pfam profile: PF00507 NADH-ubiquinone/plastoquinone oxidoreductase,chain 3 // tigr // 11 // --- /// AT2G07751.1 // cdna:known chromosome:TAIR10:2:3270008:3270364:1 gene:AT2G07751 transcript:AT2G07751.1 description: NADH\x3aubiqu…
244921_s_at	1.34682	0.00163879	5.02667	4.64125	4.5904	5.83106	6.45609	6.01162	ArthMp087	ATMG01000	NP_085554	ATMG01000.1 // cdna:known chromosome:TAIR10:Mt:260963:261307:-1 gene:ATMG01000 transcript:ATMG01000.1 description: Uncharacterized mitochondrial protein AtMg01000 // ensembl // 11 // --- /// BT010728 // Arabidopsis thaliana At2g07674 mRNA, complete cds. // gb // 9 // --- /// EF488930 // Arabidopsis thaliana ecotype Columbia orf114 mRNA, partial cds; mitochondrial. // gb // 10 // --- /// EF488931 …
244922_s_at	0.111393	0.674973	3.84405	3.57826	4.20932	3.74278	4.08866	4.13436	ArthMp088 /// AT2G07674	AT2G07674 /// ATMG01010	NP_085555 /// NP_178772	At2g07674 // 68415.t00835 expressed protein // tigr // 11 // --- /// AT2G07674.1 // cdna:known chromosome:TAIR10:2:3269151:3269906:1 gene:AT2G07674 transcript:AT2G07674.1 description: Unknown conserved protein // ensembl // 11 // --- /// ATMG01010.1 // cdna:known chromosome:TAIR10:Mt:261105:261461:-1 gene:ATMG01010 transcript:ATMG01010.1 description: Uncharacterized mitochondrial protein AtMg0101…
244923_s_at	0.599042	0.0222828	4.34185	4.49275	4.06708	4.71169	5.05573	4.93139	ArthMp089	ATMG01020	NP_085556	ATMG01020.1 // cdna:known chromosome:TAIR10:Mt:261617:262078:-1 gene:ATMG01020 transcript:ATMG01020.1 description: Uncharacterized mitochondrial protein AtMg01020 // ensembl // 11 // --- /// BT010728 // Arabidopsis thaliana At2g07674 mRNA, complete cds. // gb // 11 // ---
244924_at	-2.43434	0.000207621	7.38467	7.62599	7.27765	4.4995	5.27289	5.21292	ArthMp091	ATMG01040	NP_085558	AT2G07664.1 // cdna:pseudogene chromosome:TAIR10:2:3260447:3260769:1 gene:AT2G07664 transcript:AT2G07664.1 description: Pseudogene of ATMG01040 // ensembl // 11 // --- /// ATMG01040.1 // cdna:known chromosome:TAIR10:Mt:270238:270561:-1 gene:ATMG01040 transcript:ATMG01040.1 description: Uncharacterized mitochondrial protein AtMg01040 // ensembl // 11 // --- /// NONATHT001101 // Non-coding transcri…
244925_at	0.380983	0.222939	4.21706	4.0054	4.41649	4.08779	4.83205	4.86207	nad7	ATMG00510	NP_085511	ATMG00510.1 // cdna:known chromosome:TAIR10:Mt:132071:138153:1 gene:ATMG00510 transcript:ATMG00510.1 description: NADH dehydrogenase subunit 7 // ensembl // 11 // --- /// nad7 // gi|26556996|ref|NC_001284.2|132071:138153:1 product=NADH dehydrogenase subunit 7, Mitochondrion [Arabidopsis thaliana] // ncbi_organelle // 11 // --- /// NC_001284 // NADH dehydrogenase subunit 7, Mitochondrion [Arabidop…
244926_s_at	-0.451259	0.134139	4.14395	4.89101	4.12784	3.84311	3.98272	3.98319	matR	ATMG00520	NP_085512	AK230207 // Arabidopsis thaliana mRNA for maturase, complete cds, clone: RAFL22-97-B14. // gb // 11 // --- /// At2g07712 // 68415.t00897 pseudogene, similar to maturase-related protein blastp match of 86% identity and 2.9e-305 P-value to GP|840924|gb|AAA67711.1||U09988 maturase-related protein {Glycine max} // tigr // 11 // --- /// AT2G07712.1 // cdna:pseudogene chromosome:TAIR10:2:3400730:340275…
244927_at	-0.954688	0.00394818	5.94447	5.97605	6.40014	5.34627	5.11717	4.99315	ArthMp046 /// AT2G07776	AT2G07776 /// ATMG00530	NP_085513 /// NP_973437	AT2G07663.1 // cdna:pseudogene chromosome:TAIR10:2:3403717:3404046:-1 gene:AT2G07663 transcript:AT2G07663.1 description: Pseudogene of AT2G07776 // ensembl // 11 // --- /// At2g07776 // 68415.t00826 hypothetical protein // tigr // 11 // --- /// AT2G07776.2 // cdna:known chromosome:TAIR10:2:3246019:3246901:-1 gene:AT2G07776 transcript:AT2G07776.2 description: Uncharacterized mitochondrial protein …
244928_s_at	0.542276	0.115632	4.5012	5.09109	5.25424	5.24077	5.34539	5.8872	orfX	ATMG00570	NP_085517	At2g07716 // 68415.t00901 pseudogene, similar to orfx blastp match of 85% identity and 5.5e-116 P-value to GP|287897|emb|CAA42649.1||X60046 orfx {Oenothera berteriana} // tigr // 11 // --- /// AT2G07716.1 // cdna:pseudogene chromosome:TAIR10:2:3413955:3414838:1 gene:AT2G07716 transcript:AT2G07716.1 description: pseudogene, similar to orfx, blastp match of 85% identity and 5.5e-116 P-value to GP /…
244929_at	-1.21873	0.00138817	9.41298	9.55747	9.46685	8.44822	8.4303	7.90257	nad4	ATMG00580	NP_085518	ATMG00580.1 // cdna:known chromosome:TAIR10:Mt:161693:169674:1 gene:ATMG00580 transcript:ATMG00580.1 description: NADH dehydrogenase subunit 4 // ensembl // 11 // --- /// nad4 // gi|26556996|ref|NC_001284.2|161693:169674:1 product=NADH dehydrogenase subunit 4, Mitochondrion [Arabidopsis thaliana] // ncbi_organelle // 11 // --- /// NC_001284 // NADH dehydrogenase subunit 4, Mitochondrion [Arabidop…
244930_at	-0.0982837	0.564556	2.86934	3.05143	2.99878	2.85323	2.83254	2.93894	ArthMp053	ATMG00600	NP_085520	AT2G07809.1 // cdna:known chromosome:TAIR10:2:3430672:3430992:1 gene:AT2G07809 transcript:AT2G07809.1 description: Pseudogene of ATMG00600 // ensembl // 11 // --- /// ATMG00600.1 // cdna:known chromosome:TAIR10:Mt:174205:174525:1 gene:ATMG00600 transcript:ATMG00600.1 description: Uncharacterized mitochondrial protein AtMg00600 // ensembl // 11 // --- /// NONATHT001133 // Non-coding transcript ide…
244931_at	-2.26997	9.92196e-05	6.15656	6.571	6.36619	3.904	4.04708	4.33275	ArthMp056	ATMG00630	NP_085523	ATMG00630.1 // cdna:known chromosome:TAIR10:Mt:183111:183443:1 gene:ATMG00630 transcript:ATMG00630.1 description: Uncharacterized mitochondrial protein AtMg00630 // ensembl // 11 // ---
244932_at	-2.87984	0.0478076	9.09702	7.45847	4.434	4.13381	4.20025	4.0159	psaC	ATCG01060	NP_051110	ATCG01060.1 // cdna:known chromosome:TAIR10:Pt:117318:117563:-1 gene:ATCG01060 transcript:ATCG01060.1 description: Photosystem I iron-sulfur center // ensembl // 11 // --- /// NC_000932 // photosystem I subunit VII, Chloroplast [Arabidopsis thaliana] // ncbi_mito // 11 // --- /// psaC // gi|7525012|ref|NC_000932.1|117318:117563:-1 product=photosystem I subunit VII, Chloroplast [Arabidopsis thalia…
244933_at	-3.92604	0.000931097	10.1187	9.35466	7.816	5.52206	5.25147	4.73774	ndhE	ATCG01070	NP_051111	ATCG01070.1 // cdna:known chromosome:TAIR10:Pt:117804:118109:-1 gene:ATCG01070 transcript:ATCG01070.1 description: NAD(P)H-quinone oxidoreductase subunit 4L, chloroplastic // ensembl // 11 // --- /// NC_000932 // NADH dehydrogenase subunit 4L, Chloroplast [Arabidopsis thaliana] // ncbi_mito // 11 // --- /// ndhE // gi|7525012|ref|NC_000932.1|117804:118109:-1 product=NADH dehydrogenase subunit 4L,…
244934_at	-1.04315	0.0949328	7.48317	7.05565	5.58372	5.66081	5.38065	5.95162	ndhG	ATCG01080	NP_051112	ATCG01080.1 // cdna:known chromosome:TAIR10:Pt:118377:118907:-1 gene:ATCG01080 transcript:ATCG01080.1 description: NAD(P)H-quinone oxidoreductase subunit 6, chloroplastic // ensembl // 11 // --- /// NC_000932 // NADH dehydrogenase subunit 6, Chloroplast [Arabidopsis thaliana] // ncbi_mito // 11 // --- /// ndhG // gi|7525012|ref|NC_000932.1|118377:118907:-1 product=NADH dehydrogenase subunit 6, Ch…
244935_at	2.38132	0.0207169	11.6304	11.4223	8.86309	12.986	13.0141	13.0597	ndhI	ATCG01090	NP_051113	ATCG01090.1 // cdna:known chromosome:TAIR10:Pt:119244:119762:-1 gene:ATCG01090 transcript:ATCG01090.1 description: NAD(P)H-quinone oxidoreductase subunit I, chloroplastic // ensembl // 11 // --- /// NC_000932 // NADH dehydrogenase subunit I, Chloroplast [Arabidopsis thaliana] // ncbi_mito // 11 // --- /// ndhI // gi|7525012|ref|NC_000932.1|119244:119762:-1 product=NADH dehydrogenase subunit I, Ch…
244936_at	2.92027	0.00161262	9.68671	9.25409	7.73332	11.7501	11.91	11.7748	ndhA	ATCG01100	NP_051114	ATCG01100.1 // cdna:known chromosome:TAIR10:Pt:119847:122009:-1 gene:ATCG01100 transcript:ATCG01100.1 description: NAD(P)H-quinone oxidoreductase subunit 1, chloroplastic // ensembl // 11 // --- /// NC_000932 // NADH dehydrogenase subunit 1, Chloroplast [Arabidopsis thaliana] // ncbi_mito // 11 // --- /// ndhA // gi|7525012|ref|NC_000932.1|119847:122009:-1 product=NADH dehydrogenase subunit 1, Ch…
244937_at	-2.63662	0.00335398	7.83176	7.76752	6.04776	5.01657	4.54707	4.17355	ndhH	ATCG01110	NP_051115	ATCG01110.1 // cdna:known chromosome:TAIR10:Pt:122011:123192:-1 gene:ATCG01110 transcript:ATCG01110.1 description: NAD(P)H-quinone oxidoreductase subunit H, chloroplastic // ensembl // 11 // --- /// FGENESH00000003647 // cdna:novel chromosome:TAIR10:Pt:122011:123219:-1 transcript:FGENESH00000003647 description: // ensembl // 11 // --- /// NC_000932 // NADH dehydrogenase subunit 7, Chloroplast [Ar…
244938_at	-1.57905	0.014206	9.21347	9.50857	8.14345	6.78525	7.85287	7.4902	rps15	ATCG01120	NP_051116	ATCG01120.1 // cdna:known chromosome:TAIR10:Pt:123296:123562:-1 gene:ATCG01120 transcript:ATCG01120.1 description: 30S ribosomal protein S15, chloroplastic // ensembl // 11 // --- /// NC_000932 // ribosomal protein S15, Chloroplast [Arabidopsis thaliana] // ncbi_mito // 11 // --- /// rps15 // gi|7525012|ref|NC_000932.1|123296:123562:-1 product=ribosomal protein S15, Chloroplast [Arabidopsis thali…
244939_at	-5.37838	4.36287e-05	11.4157	11.5495	10.397	6.08493	5.63602	5.50615	rps12	ATCG00065	NP_051037 /// NP_051038	ATCG00065.1 // cdna:known chromosome:TAIR10:Pt:69611:69724:-1 gene:ATCG00065 transcript:ATCG00065.1 description: 30S ribosomal protein S12, chloroplastic // ensembl // 11 // --- /// rps12 // gi|7525012|ref|NC_000932.1|69611:140650: product=ribosomal protein S12, Chloroplast [Arabidopsis thaliana] // ncbi_organelle // 11 // ---
244940_at	-0.408951	0.416613	11.4869	11.1691	10.0772	10.8149	10.7321	9.95936	rps12	ATCG00905 /// ATCG01230	NP_051037 /// NP_051038	ATCG00905.1 // cdna:known chromosome:TAIR10:Pt:97999:98793:-1 gene:ATCG00905 transcript:ATCG00905.1 description: 30S ribosomal protein S12, chloroplastic // ensembl // 9 // --- /// ATCG01230.1 // cdna:known chromosome:TAIR10:Pt:139856:140650:1 gene:ATCG01230 transcript:ATCG01230.1 description: 30S ribosomal protein S12, chloroplastic // ensembl // 9 // --- /// rps12 // gi|7525012|ref|NC_000932.1|…
244941_at	0.720061	0.00370756	3.81224	3.74236	3.57792	4.39759	4.46155	4.43356	ArthMp002	ATMG00010	NP_085474	ATMG00010.1 // cdna:known chromosome:TAIR10:Mt:273:734:-1 gene:ATMG00010 transcript:ATMG00010.1 description: Uncharacterized mitochondrial protein AtMg00010 // ensembl // 11 // ---
244942_at	-0.095209	0.773229	4.81872	5.5256	4.54863	4.89092	4.93711	4.7793	ArthMp005	ATMG00050	NP_085477	ATMG00050.1 // cdna:known chromosome:TAIR10:Mt:16856:17251:1 gene:ATMG00050 transcript:ATMG00050.1 description: Uncharacterized mitochondrial protein AtMg00050 // ensembl // 11 // ---
244943_at	-0.467409	0.190995	4.17147	5.27417	4.92291	4.20968	4.35628	4.40036	NAD9	ATMG00070	NP_085479	ATMG00070.1 // cdna:known chromosome:TAIR10:Mt:23663:24235:-1 gene:ATMG00070 transcript:ATMG00070.1 description: NADH dehydrogenase subunit 9 // ensembl // 11 // --- /// EF488926 // Arabidopsis thaliana ecotype Columbia NADH dehydrogenase subunit 9 mRNA, partial cds; mitochondrial. // gb // 9 // --- /// EF488927 // Arabidopsis thaliana ecotype Landsberg erecta NADH dehydrogenase subunit 9 mRNA, p…
244944_s_at	0.608854	0.200892	5.81305	7.23351	6.55672	7.53283	7.12393	6.77308	rpl16 /// rps3	ATMG00080 /// ATMG00090	NP_085480 /// NP_085481	ATMG00080.1 // cdna:known chromosome:TAIR10:Mt:25076:25615:-1 gene:ATMG00080 transcript:ATMG00080.1 description: ribosomal protein L16 // ensembl // 11 // --- /// ATMG00090.1 // cdna:known chromosome:TAIR10:Mt:25482:28733:-1 gene:ATMG00090 transcript:ATMG00090.1 description: structural constituent of ribosome\x3bprotein binding // ensembl // 11 // --- /// NC_001284 // ribosomal protein L16, Mitoc…
244945_at	0.406759	0.0685177	4.48423	4.67742	4.20788	4.90076	4.83515	4.85389	ccb206	ATMG00110	NP_085482	ATMG00110.1 // cdna:known chromosome:TAIR10:Mt:30463:31083:1 gene:ATMG00110 transcript:ATMG00110.1 description: cytochrome C biogenesis 206 // ensembl // 11 // --- /// ccb206 // gi|26556996|ref|NC_001284.2|30463:31083:1 product=cytochrome c biogenesis orf206, Mitochondrion [Arabidopsis thaliana] // ncbi_organelle // 11 // --- /// NC_001284 // cytochrome c biogenesis orf206, Mitochondrion [Arabido…
244946_at	-0.456079	0.0555976	4.05426	4.57799	4.38829	3.91174	3.84652	3.89406	---	---	---	orf143 // --- // --- // --- // ---
244947_at	-0.197149	0.274045	3.60499	3.49871	3.76551	3.45465	3.34841	3.47471	ArthMp012	ATMG00130	NP_085484	ATMG00130.1 // cdna:known chromosome:TAIR10:Mt:34190:34555:1 gene:ATMG00130 transcript:ATMG00130.1 description: Uncharacterized mitochondrial protein AtMg00130 // ensembl // 11 // ---
244948_at	-0.506834	0.0352578	4.97011	4.90533	4.5501	4.34688	4.17675	4.3814	ArthMp013	ATMG00140	NP_085485	ATMG00140.1 // cdna:known chromosome:TAIR10:Mt:34599:35102:1 gene:ATMG00140 transcript:ATMG00140.1 description: Uncharacterized mitochondrial protein AtMg00140 // ensembl // 11 // ---
244949_at	0.215797	0.464714	3.8656	3.45426	3.98786	3.75565	3.79786	4.40161	ArthMp014	ATMG00150	NP_085486	ATMG00150.1 // cdna:known chromosome:TAIR10:Mt:35782:36132:1 gene:ATMG00150 transcript:ATMG00150.1 description: Uncharacterized mitochondrial protein AtMg00150 // ensembl // 11 // ---
244950_at	0.504334	0.0497695	5.13212	5.51551	5.32346	5.57499	5.85944	6.04966	cox2	ATMG00160	NP_085487	ATMG00160.1 // cdna:known chromosome:TAIR10:Mt:40502:42628:-1 gene:ATMG00160 transcript:ATMG00160.1 description: cytochrome oxidase 2 // ensembl // 11 // --- /// cox2 // gi|26556996|ref|NC_001284.2|40502:42628:-1 product=cytochrome c oxidase subunit 2, Mitochondrion [Arabidopsis thaliana] // ncbi_organelle // 11 // --- /// EF488904 // Arabidopsis thaliana ecotype Columbia cytochrome c oxidase sub…
244951_s_at	-0.41112	0.142035	6.64931	7.15185	6.42274	6.49243	6.21585	6.28225	ccb452	ATMG00180	NP_085489	At2g07723 // 68415.t00908 pseudogene, similar to orf454~homology with two ORFs from Marchantia polymorpha mtDNA (orf169 and orf322), high similarity to 3'-terminal part of ccl1 of Rhodobacter blastp match of 76% identity and 3.4e-193 P-value to GP|459537|emb|CAA54966.1||X78036 orf454~homology with two ORFs from Marchantia polymorpha mtDNA (orf169 and orf322), high similarity to 3'-terminal part o…
244952_at	-0.217363	0.462937	4.73079	5.32557	4.52276	4.43869	4.82136	4.66698	ArthMp023	ATMG00260	NP_085494	AT2G07799.1 // cdna:pseudogene chromosome:TAIR10:2:3466756:3467061:1 gene:AT2G07799 transcript:AT2G07799.1 description: Pseudogene of ATMG00260 // ensembl // 11 // --- /// ATMG00260.1 // cdna:known chromosome:TAIR10:Mt:76132:76437:1 gene:ATMG00260 transcript:ATMG00260.1 description: Uncharacterized mitochondrial protein AtMg00260 // ensembl // 11 // --- /// NONATHT001140 // Non-coding transcript …
244953_s_at	-0.341474	0.113773	4.0726	4.29748	4.11365	3.79782	3.6251	4.03639	nad6	ATMG00270	NP_085495	At2g07731 // 68415.t00915 pseudogene, similar to NADH-ubiquinone oxidoreductase chain 6 (EC 1.6.5.3). [Field mustard] blastp match of 96% identity and 3.7e-99 P-value to SP|Q01825|NU6M_ARATH NADH-ubiquinone oxidoreductase chain 6 (EC 1.6.5.3). [Field mustard] {Brassica campestris} // tigr // 11 // --- /// AT2G07731.1 // cdna:pseudogene chromosome:TAIR10:2:3467199:3468078:-1 gene:AT2G07731 transcr…
244954_s_at	-1.44274	0.00028156	5.21761	5.16534	5.28182	3.99266	3.72119	3.62271	ArthMp025 /// AT2G07732	AT2G07732 /// ATMG00280	NP_001154505 /// NP_085496	At2g07732 // 68415.t00916 pseudogene, similar to ribulose-1,5-bisphosphate carboxylase/oxygenase large subunit blastp match of 96% identity and 3.2e-94 P-value to GP|17939362|gb|AAA33356.2||L22440 ribulose-1,5-bisphosphate carboxylase/oxygenase large subunit {Gyrostemon tepperi} // tigr // 11 // --- /// AT2G07732.1 // cdna:known chromosome:TAIR10:2:3468168:3468774:-1 gene:AT2G07732 transcript:AT2…
244955_at	-1.57154	0.00166194	5.13353	5.81947	5.44953	4.13839	4.07348	3.47602	ArthMp030	ATMG00320	NP_085500	ATMG00320.1 // cdna:known chromosome:TAIR10:Mt:91001:91384:1 gene:ATMG00320 transcript:ATMG00320.1 description: Uncharacterized mitochondrial protein AtMg00320 // ensembl // 11 // ---
244956_s_at	-0.288386	0.174693	4.26341	4.68509	4.37785	4.22852	4.03008	4.2026	ArthMp029	ATMG00310	NP_085499	At2g07737 // 68415.t00922 pseudogene, similar to putative reverse transcriptase blastp match of 43% identity and 2.8e-43 P-value to GP|13786450|gb|AAK39575.1|AC025296_10|AC025296 putative reverse transcriptase {Oryza sativa} // tigr // 11 // --- /// AT2G07737.1 // cdna:pseudogene chromosome:TAIR10:2:3481085:3482066:-1 gene:AT2G07737 transcript:AT2G07737.1 description: transposable element gene //…
244957_at	-0.884854	0.0200325	5.38215	6.29497	5.67188	4.74728	5.09424	4.85292	ArthMp034	ATMG00400	NP_085502	ATMG00400.1 // cdna:known chromosome:TAIR10:Mt:110930:111403:-1 gene:ATMG00400 transcript:ATMG00400.1 description: Uncharacterized mitochondrial protein AtMg00400 // ensembl // 11 // --- /// hypothetical_protein // gi|26556996|ref|NC_001284.2|110930:111403:-1 product=hypothetical protein, Mitochondrion [Arabidopsis thaliana] // ncbi_organelle // 11 // --- /// NC_001284 // hypothetical protein, Mi…
244958_at	0.0849515	0.664644	4.01425	4.07792	3.98121	3.96697	4.33339	4.02787	ArthMp038	ATMG00450	NP_085506	ATMG00450.1 // cdna:known chromosome:TAIR10:Mt:119381:119701:-1 gene:ATMG00450 transcript:ATMG00450.1 description: Uncharacterized mitochondrial protein AtMg00450 // ensembl // 11 // ---
244959_s_at	-0.26877	0.479667	6.44342	6.37592	5.3423	5.91887	5.62691	5.80954	ArthMp041 /// ArthMp042 /// AT2G07708	AT2G07708 /// ATMG00490 /// ATMG00500	NP_001189519 /// NP_085509 /// NP_085510 /// NP_178794	At2g07708 // 68415.t00893 expressed protein // tigr // 11 // --- /// AT2G07708.1 // cdna:known chromosome:TAIR10:2:3386851:3388033:1 gene:AT2G07708 transcript:AT2G07708.1 description: Uncharacterized mitochondrial protein AtMg00500 // ensembl // 11 // --- /// AT2G07708.2 // cdna:known chromosome:TAIR10:2:3387377:3388493:1 gene:AT2G07708 transcript:AT2G07708.2 description: Uncharacterized mitochon…
244960_at	0.446477	0.0792576	11.1269	11.3996	11.6166	11.6121	12.0241	11.8464	rpl32	ATCG01020	NP_051107	ATCG01020.1 // cdna:known chromosome:TAIR10:Pt:113449:113607:1 gene:ATCG01020 transcript:ATCG01020.1 description: 50S ribosomal protein L32, chloroplastic // ensembl // 11 // --- /// NC_000932 // ribosomal protein L32, Chloroplast [Arabidopsis thaliana] // ncbi_mito // 11 // --- /// rpl32 // gi|7525012|ref|NC_000932.1|113449:113607:1 product=ribosomal protein L32, Chloroplast [Arabidopsis thalian…
244961_at	0.871639	0.0171763	11.1876	11.0531	10.343	11.6823	11.842	11.6744	ccsA	ATCG01040	NP_051108	ATCG01040.1 // cdna:known chromosome:TAIR10:Pt:114461:115447:1 gene:ATCG01040 transcript:ATCG01040.1 description: Cytochrome c biogenesis protein CcsA // ensembl // 11 // --- /// NC_000932 // cytochrome c biogenesis protein, Chloroplast [Arabidopsis thaliana] // ncbi_mito // 11 // --- /// ycf5 // gi|7525012|ref|NC_000932.1|114461:115447:1 product=cytochrome c biogenesis protein, Chloroplast [Arab…
244962_at	-2.95177	0.00968313	11.8743	11.4314	9.20368	7.99499	8.51376	7.14538	ndhD	ATCG01050	NP_051109	ATCG01050.1 // cdna:known chromosome:TAIR10:Pt:115665:117185:-1 gene:ATCG01050 transcript:ATCG01050.1 description: NADH-Ubiquinone/plastoquinone (complex I) protein // ensembl // 11 // --- /// NC_000932 // NADH dehydrogenase subunit 4, Chloroplast [Arabidopsis thaliana] // ncbi_mito // 11 // --- /// ndhD // gi|7525012|ref|NC_000932.1|115665:117185:-1 product=NADH dehydrogenase subunit 4, Chloropl…
244963_at	3.10687	0.0292339	10.7181	9.97428	6.55613	12.1547	12.2965	12.118	psbF	ATCG00570	NP_051075	ATCG00570.1 // cdna:known chromosome:TAIR10:Pt:63942:64061:-1 gene:ATCG00570 transcript:ATCG00570.1 description: Cytochrome b559 subunit beta // ensembl // 11 // --- /// NC_000932 // cytochrome b559 beta chain, Chloroplast [Arabidopsis thaliana] // ncbi_mito // 11 // --- /// psbF // gi|7525012|ref|NC_000932.1|63942:64061:-1 product=cytochrome b559 beta chain, Chloroplast [Arabidopsis thaliana] //…
244964_at	3.72415	0.00535387	7.70809	7.23631	4.48567	10.3417	10.3215	9.93938	psbE	ATCG00580	NP_051076	ATCG00580.1 // cdna:known chromosome:TAIR10:Pt:64071:64322:-1 gene:ATCG00580 transcript:ATCG00580.1 description: photosystem II reaction center protein E // ensembl // 11 // --- /// NC_000932 // cytochrome b559 alpha chain, Chloroplast [Arabidopsis thaliana] // ncbi_mito // 11 // --- /// psbE // gi|7525012|ref|NC_000932.1|64071:64322:-1 product=cytochrome b559 alpha chain, Chloroplast [Arabidopsi…
244965_at	-2.35089	0.00521385	8.9387	8.27401	6.95474	6.01153	5.81751	5.28575	petL	ATCG00590	NP_051077	ATCG00590.1 // cdna:known chromosome:TAIR10:Pt:65712:65807:1 gene:ATCG00590 transcript:ATCG00590.1 description: electron carriers // ensembl // 11 // --- /// NC_000932 // cytochrome b6/f complex subunit VI, Chloroplast [Arabidopsis thaliana] // ncbi_mito // 11 // --- /// ORF31 // gi|7525012|ref|NC_000932.1|65712:65807:1 product=cytochrome b6/f complex subunit VI, Chloroplast [Arabidopsis thaliana…
244966_at	-3.00274	0.00135135	7.92175	7.12151	5.97014	4.07832	4.22197	3.70488	petG	ATCG00600	NP_051078	ATCG00600.1 // cdna:known chromosome:TAIR10:Pt:65998:66111:1 gene:ATCG00600 transcript:ATCG00600.1 description: Cytochrome b6-f complex subunit 5 // ensembl // 11 // --- /// NC_000932 // cytochrome b6/f complex subunit V, Chloroplast [Arabidopsis thaliana] // ncbi_mito // 11 // --- /// petG // gi|7525012|ref|NC_000932.1|65998:66111:1 product=cytochrome b6/f complex subunit V, Chloroplast [Arabido…
244967_at	2.22607	0.000725408	8.21089	8.33834	7.33087	10.233	10.4402	9.8851	psaJ	ATCG00630	NP_051079	ATCG00630.1 // cdna:known chromosome:TAIR10:Pt:66929:67063:1 gene:ATCG00630 transcript:ATCG00630.1 description: Photosystem I reaction center subunit IX // ensembl // 11 // --- /// NC_000932 // photosystem I subunit IX, Chloroplast [Arabidopsis thaliana] // ncbi_mito // 11 // --- /// psaJ // gi|7525012|ref|NC_000932.1|66929:67063:1 product=photosystem I subunit IX, Chloroplast [Arabidopsis thalia…
244968_at	0.587059	0.0959672	11.8376	11.7855	10.9454	12.3082	12.0805	11.9411	rpl33	ATCG00640	NP_051080	ATCG00640.1 // cdna:known chromosome:TAIR10:Pt:67488:67688:1 gene:ATCG00640 transcript:ATCG00640.1 description: 50S ribosomal protein L33, chloroplastic // ensembl // 11 // --- /// NC_000932 // ribosomal protein L33, Chloroplast [Arabidopsis thaliana] // ncbi_mito // 11 // --- /// rpl33 // gi|7525012|ref|NC_000932.1|67488:67688:1 product=ribosomal protein L33, Chloroplast [Arabidopsis thaliana] /…
244969_at	1.47114	0.0732593	8.84171	9.68267	7.12543	9.95042	10.442	9.67079	rps18	ATCG00650	NP_051081	ATCG00650.1 // cdna:known chromosome:TAIR10:Pt:67917:68222:1 gene:ATCG00650 transcript:ATCG00650.1 description: 30S ribosomal protein S18, chloroplastic // ensembl // 11 // --- /// NC_000932 // ribosomal protein S18, Chloroplast [Arabidopsis thaliana] // ncbi_mito // 11 // --- /// rps18 // gi|7525012|ref|NC_000932.1|67917:68222:1 product=ribosomal protein S18, Chloroplast [Arabidopsis thaliana] /…
244970_at	-5.22746	1.15763e-05	11.6265	11.3473	11.2347	6.14141	6.44713	5.93761	rpl20	ATCG00660	NP_051082	ATCG00660.1 // cdna:known chromosome:TAIR10:Pt:68512:68865:-1 gene:ATCG00660 transcript:ATCG00660.1 description: 50S ribosomal protein L20, chloroplastic // ensembl // 11 // --- /// NC_000932 // ribosomal protein L20, Chloroplast [Arabidopsis thaliana] // ncbi_mito // 11 // --- /// rpl20 // gi|7525012|ref|NC_000932.1|68512:68865:-1 product=ribosomal protein L20, Chloroplast [Arabidopsis thaliana]…
244971_at	0.550394	0.0586714	11.9077	11.9101	11.3711	12.5292	12.2416	12.0693	clpP	ATCG00670	NP_051083	ATCG00670.1 // cdna:known chromosome:TAIR10:Pt:69910:71882:-1 gene:ATCG00670 transcript:ATCG00670.1 description: plastid-encoded CLP P // ensembl // 11 // --- /// clpP // gi|7525012|ref|NC_000932.1|69910:71882:-1 product=ATP-dependent Clp protease proteolytic subunit, Chloroplast [Arabidopsis thaliana] // ncbi_organelle // 11 // --- /// NC_000932 // ATP-dependent Clp protease proteolytic subunit,…
244972_at	-1.74522	0.0461505	8.5849	7.26214	5.83408	5.64173	5.62691	5.17681	psbB	ATCG00680	NP_051084	ATCG00680.1 // cdna:known chromosome:TAIR10:Pt:72371:73897:1 gene:ATCG00680 transcript:ATCG00680.1 description: Photosystem II CP47 reaction center protein // ensembl // 11 // --- /// FGENESH00000003648 // cdna:novel chromosome:TAIR10:Pt:72371:73897:1 transcript:FGENESH00000003648 description: // ensembl // 11 // --- /// NC_000932 // photosystem II 47 kDa protein, Chloroplast [Arabidopsis thalian…
244973_at	-3.24676	0.000638464	8.45335	7.22016	6.89509	4.58664	4.43498	3.80668	psbT	ATCG00690	NP_051085	ATCG00690.1 // cdna:known chromosome:TAIR10:Pt:74082:74183:1 gene:ATCG00690 transcript:ATCG00690.1 description: Photosystem II reaction center protein T // ensembl // 11 // --- /// NC_000932 // photosystem II protein T, Chloroplast [Arabidopsis thaliana] // ncbi_mito // 11 // --- /// psbT // gi|7525012|ref|NC_000932.1|74082:74183:1 product=photosystem II protein T, Chloroplast [Arabidopsis thalia…
244974_at	0.00549349	0.991933	6.52426	5.68111	5.18769	6.08535	6.10882	5.21536	psbN	ATCG00700	NP_051086	ATCG00700.1 // cdna:known chromosome:TAIR10:Pt:74249:74380:-1 gene:ATCG00700 transcript:ATCG00700.1 description: Protein PsbN // ensembl // 11 // --- /// NC_000932 // photosystem II protein N, Chloroplast [Arabidopsis thaliana] // ncbi_mito // 11 // --- /// psbN // gi|7525012|ref|NC_000932.1|74249:74380:-1 product=photosystem II protein N, Chloroplast [Arabidopsis thaliana] // ncbi_organelle // 1…
244975_at	0.904472	0.105427	8.6388	8.06135	7.28693	8.19278	9.39611	9.11161	psbH	ATCG00710	NP_051087	ATCG00710.1 // cdna:known chromosome:TAIR10:Pt:74485:74706:1 gene:ATCG00710 transcript:ATCG00710.1 description: Photosystem II reaction center protein H // ensembl // 11 // --- /// NC_000932 // photosystem II phosphoprotein, Chloroplast [Arabidopsis thaliana] // ncbi_mito // 11 // --- /// psbH // gi|7525012|ref|NC_000932.1|74485:74706:1 product=photosystem II phosphoprotein, Chloroplast [Arabidop…
244976_at	3.15623	0.00605426	11.1008	9.98674	8.09923	12.8502	13.0276	12.7777	petB	ATCG00720	NP_051088	ATCG00720.1 // cdna:known chromosome:TAIR10:Pt:74841:76292:1 gene:ATCG00720 transcript:ATCG00720.1 description: Cytochrome b6 // ensembl // 11 // --- /// NC_000932 // cytochrome b6, Chloroplast [Arabidopsis thaliana] // ncbi_mito // 11 // --- /// petB // gi|7525012|ref|NC_000932.1|74841:76292:1 product=cytochrome b6, Chloroplast [Arabidopsis thaliana] // ncbi_organelle // 11 // ---
244977_at	-0.491292	0.266128	5.48942	4.84654	4.03609	4.22635	4.49569	4.17613	petD	ATCG00730	NP_051089	ATCG00730.1 // cdna:known chromosome:TAIR10:Pt:76481:77672:1 gene:ATCG00730 transcript:ATCG00730.1 description: Cytochrome b6-f complex subunit 4 // ensembl // 11 // --- /// NC_000932 // cytochrome b6/f complex subunit IV, Chloroplast [Arabidopsis thaliana] // ncbi_mito // 11 // --- /// petD // gi|7525012|ref|NC_000932.1|76481:77672:1 product=cytochrome b6/f complex subunit IV, Chloroplast [Arabi…
244978_at	0.340109	0.0617339	11.8844	11.7356	11.7906	12.1297	12.1062	12.1951	rpoA	ATCG00740	NP_051090	ATCG00740.1 // cdna:known chromosome:TAIR10:Pt:77901:78890:-1 gene:ATCG00740 transcript:ATCG00740.1 description: DNA-directed RNA polymerase subunit alpha // ensembl // 11 // --- /// NC_000932 // RNA polymerase alpha chain, Chloroplast [Arabidopsis thaliana] // ncbi_mito // 11 // --- /// rpoA // gi|7525012|ref|NC_000932.1|77901:78890:-1 product=RNA polymerase alpha chain, Chloroplast [Arabidopsis…
244979_at	0.448567	0.334673	12.2424	11.6841	10.693	11.9034	12.1686	11.8932	rps11	ATCG00750	NP_051091	ATCG00750.1 // cdna:known chromosome:TAIR10:Pt:78960:79376:-1 gene:ATCG00750 transcript:ATCG00750.1 description: 30S ribosomal protein S11, chloroplastic // ensembl // 11 // --- /// NC_000932 // ribosomal protein S11, Chloroplast [Arabidopsis thaliana] // ncbi_mito // 11 // --- /// rps11 // gi|7525012|ref|NC_000932.1|78960:79376:-1 product=ribosomal protein S11, Chloroplast [Arabidopsis thaliana]…
244980_at	-2.14561	0.000909317	12.6997	12.9995	11.8086	10.2948	10.4729	10.3033	rpl36	ATCG00760	NP_051092	ATCG00760.1 // cdna:known chromosome:TAIR10:Pt:79489:79602:-1 gene:ATCG00760 transcript:ATCG00760.1 description: 50S ribosomal protein L36, chloroplastic // ensembl // 11 // --- /// NC_000932 // ribosomal protein L36, Chloroplast [Arabidopsis thaliana] // ncbi_mito // 11 // --- /// rpl36 // gi|7525012|ref|NC_000932.1|79489:79602:-1 product=ribosomal protein L36, Chloroplast [Arabidopsis thaliana]…
244981_at	-3.01375	0.00144109	10.6883	11.0393	9.21335	7.11929	7.7237	7.05669	rps8	ATCG00770	NP_051093	ATCG00770.1 // cdna:known chromosome:TAIR10:Pt:80068:80472:-1 gene:ATCG00770 transcript:ATCG00770.1 description: 30S ribosomal protein S8, chloroplastic // ensembl // 11 // --- /// NC_000932 // ribosomal protein S8, Chloroplast [Arabidopsis thaliana] // ncbi_mito // 11 // --- /// rps8 // gi|7525012|ref|NC_000932.1|80068:80472:-1 product=ribosomal protein S8, Chloroplast [Arabidopsis thaliana] // …
244982_at	-0.207963	0.255397	11.3891	11.581	11.6016	11.2377	11.439	11.271	rpl14	ATCG00780	NP_051094	ATCG00780.1 // cdna:known chromosome:TAIR10:Pt:80696:81064:-1 gene:ATCG00780 transcript:ATCG00780.1 description: 50S ribosomal protein L14, chloroplastic // ensembl // 11 // --- /// NC_000932 // ribosomal protein L14, Chloroplast [Arabidopsis thaliana] // ncbi_mito // 11 // --- /// rpl14 // gi|7525012|ref|NC_000932.1|80696:81064:-1 product=ribosomal protein L14, Chloroplast [Arabidopsis thaliana]…
244983_at	-1.15808	0.00153938	12.2814	12.5172	12.0232	11.0404	11.3148	10.9923	rpl16	ATCG00790	NP_051095	ATCG00790.1 // cdna:known chromosome:TAIR10:Pt:81189:82652:-1 gene:ATCG00790 transcript:ATCG00790.1 description: 50S ribosomal protein L16, chloroplastic // ensembl // 11 // --- /// NC_000932 // ribosomal protein L16, Chloroplast [Arabidopsis thaliana] // ncbi_mito // 11 // --- /// rpl16-chloroplast // gi|7525012|ref|NC_000932.1|81189:82652:-1 product=ribosomal protein L16, Chloroplast [Arabidops…
244984_at	0.711833	0.0382142	11.598	12.1776	11.3291	12.3024	12.6216	12.3162	rps3	ATCG00800	NP_051096	ATCG00800.1 // cdna:known chromosome:TAIR10:Pt:82826:83482:-1 gene:ATCG00800 transcript:ATCG00800.1 description: 30S ribosomal protein S3, chloroplastic // ensembl // 11 // --- /// NC_000932 // ribosomal protein S3, Chloroplast [Arabidopsis thaliana] // ncbi_mito // 11 // --- /// rps3-chloroplast // gi|7525012|ref|NC_000932.1|82826:83482:-1 product=ribosomal protein S3, Chloroplast [Arabidopsis t…
244985_at	1.4558	0.000361285	11.11	11.1531	11.2336	12.6489	12.8395	12.3756	rpl22	ATCG00810	NP_051097	ATCG00810.1 // cdna:known chromosome:TAIR10:Pt:83467:83949:-1 gene:ATCG00810 transcript:ATCG00810.1 description: 50S ribosomal protein L22, chloroplastic // ensembl // 11 // --- /// NC_000932 // ribosomal protein L22, Chloroplast [Arabidopsis thaliana] // ncbi_mito // 11 // --- /// rpl22 // gi|7525012|ref|NC_000932.1|83467:83949:-1 product=ribosomal protein L22, Chloroplast [Arabidopsis thaliana]…
244986_at	0.513718	0.131533	12.045	11.8604	11.4934	12.5125	12.6209	11.8065	rps19	ATCG00820	NP_051098	ATCG00820.1 // cdna:known chromosome:TAIR10:Pt:84005:84283:-1 gene:ATCG00820 transcript:ATCG00820.1 description: ribosomal protein S19 // ensembl // 11 // --- /// NC_000932 // ribosomal protein S19, Chloroplast [Arabidopsis thaliana] // ncbi_mito // 11 // --- /// rps19 // gi|7525012|ref|NC_000932.1|84005:84283:-1 product=ribosomal protein S19, Chloroplast [Arabidopsis thaliana] // ncbi_organelle …
244987_s_at	1.29611	0.000685468	12.3681	12.5613	12.0943	13.7693	13.5733	13.5695	rpl2	ATCG00830 /// ATCG01310	NP_051099 /// NP_051123	ATCG00830.1 // cdna:known chromosome:TAIR10:Pt:84337:85843:-1 gene:ATCG00830 transcript:ATCG00830.1 description: 50S ribosomal protein L2, chloroplastic // ensembl // 11 // --- /// ATCG01310.1 // cdna:known chromosome:TAIR10:Pt:152806:154312:1 gene:ATCG01310 transcript:ATCG01310.1 description: 50S ribosomal protein L2, chloroplastic // ensembl // 11 // --- /// NC_000932 // ribosomal protein L2, C…
244988_s_at	1.93683	0.00112206	9.67811	9.73052	8.75942	11.5255	11.3545	11.0985	rpl23	ATCG00840 /// ATCG01300	NP_051100 /// NP_051122	ATCG00840.1 // cdna:known chromosome:TAIR10:Pt:85862:86143:-1 gene:ATCG00840 transcript:ATCG00840.1 description: 50S ribosomal protein L23, chloroplastic // ensembl // 11 // --- /// ATCG01300.1 // cdna:known chromosome:TAIR10:Pt:152506:152787:1 gene:ATCG01300 transcript:ATCG01300.1 description: 50S ribosomal protein L23, chloroplastic // ensembl // 11 // --- /// NC_000932 // ribosomal protein L23…
244989_s_at	-1.769	0.00723369	6.8979	7.15852	6.30699	4.17015	5.39099	5.49528	ycf2	ATCG00860 /// ATCG01280	NP_051101 /// NP_051121	ATCG00860.1 // cdna:known chromosome:TAIR10:Pt:86474:93358:1 gene:ATCG00860 transcript:ATCG00860.1 description: Protein Ycf2 // ensembl // 11 // --- /// ATCG01280.1 // cdna:known chromosome:TAIR10:Pt:145291:152175:-1 gene:ATCG01280 transcript:ATCG01280.1 description: Protein Ycf2 // ensembl // 11 // --- /// NC_000932 // ycf2, Chloroplast [Arabidopsis thaliana] // ncbi_mito // 11 // --- /// ycf2 /…
244990_s_at	-3.51872	4.91409e-05	6.94285	7.3577	7.01999	4.02373	3.38408	3.35656	---	---	---	ATCG00870.1 // cdna:known chromosome:TAIR10:Pt:93495:93728:1 gene:ATCG00870 transcript:ATCG00870.1 description: Uncharacterized protein ycf15 // ensembl // 11 // --- /// ATCG01270.1 // cdna:known chromosome:TAIR10:Pt:144921:145154:-1 gene:ATCG01270 transcript:ATCG01270.1 description: Uncharacterized protein ycf15 // ensembl // 11 // --- /// NC_000932 // hypothetical protein, Chloroplast [Arabidop…
244991_s_at	-1.42686	0.0215491	6.03999	5.63718	4.31734	3.85164	3.87543	3.98685	ndhB	ATCG00890 /// ATCG01250	NP_051103 /// NP_051119	ATCG00890.1 // cdna:known chromosome:TAIR10:Pt:94941:96795:-1 gene:ATCG00890 transcript:ATCG00890.1 description: NADH-Ubiquinone/plastoquinone (complex I) protein // ensembl // 11 // --- /// ATCG01250.1 // cdna:known chromosome:TAIR10:Pt:141854:143708:1 gene:ATCG01250 transcript:ATCG01250.1 description: NADH-Ubiquinone/plastoquinone (complex I) protein // ensembl // 11 // --- /// NC_000932 // NAD…
244992_s_at	-1.30452	0.000560283	13.5302	13.461	13.2268	12.2229	12.1831	11.8984	rps7	ATCG00900 /// ATCG01240	NP_051104 /// NP_051118	ATCG00900.1 // cdna:known chromosome:TAIR10:Pt:97478:97945:-1 gene:ATCG00900 transcript:ATCG00900.1 description: 30S ribosomal protein S7, chloroplastic // ensembl // 11 // --- /// ATCG01240.1 // cdna:known chromosome:TAIR10:Pt:140704:141171:1 gene:ATCG01240 transcript:ATCG01240.1 description: 30S ribosomal protein S7, chloroplastic // ensembl // 11 // --- /// NC_000932 // ribosomal protein S7, C…
244993_s_at	2.13801	0.000101226	9.95747	9.74077	9.44371	11.936	11.8397	11.7802	ycf1	ATCG01000 /// ATCG01130	NP_051105 /// NP_051117	ATCG01000.1 // cdna:known chromosome:TAIR10:Pt:109405:110436:1 gene:ATCG01000 transcript:ATCG01000.1 description: Ycf1 protein // ensembl // 11 // --- /// ATCG01130.1 // cdna:known chromosome:TAIR10:Pt:123884:129244:-1 gene:ATCG01130 transcript:ATCG01130.1 description: Ycf1 protein // ensembl // 11 // --- /// NC_000932 // hypothetical protein, Chloroplast [Arabidopsis thaliana] // ncbi_mito // 11…
244994_at	0.0714964	0.782695	3.33521	3.54642	2.88224	3.25823	3.261	3.45913	ndhF	ATCG01010	NP_051106	ATCG01010.1 // cdna:known chromosome:TAIR10:Pt:110398:112638:-1 gene:ATCG01010 transcript:ATCG01010.1 description: NAD(P)H-quinone oxidoreductase subunit 5, chloroplastic // ensembl // 11 // --- /// NC_000932 // NADH dehydrogenase subunit 5, Chloroplast [Arabidopsis thaliana] // ncbi_mito // 11 // --- /// ndhF // gi|7525012|ref|NC_000932.1|110398:112638:-1 product=NADH dehydrogenase subunit 5, Ch…
244995_at	-1.72005	0.031064	6.4278	5.75355	4.05809	3.58294	3.81531	3.68102	atpI	ATCG00150	NP_051047	ATCG00150.1 // cdna:known chromosome:TAIR10:Pt:14021:14770:-1 gene:ATCG00150 transcript:ATCG00150.1 description: ATP synthase subunit a, chloroplastic // ensembl // 11 // --- /// atpI // gi|7525012|ref|NC_000932.1|14021:14770:-1 product=ATP synthase CF0 A chain, Chloroplast [Arabidopsis thaliana] // ncbi_organelle // 11 // --- /// NC_000932 // ATP synthase CF0 A chain, Chloroplast [Arabidopsis th…
244996_at	0.202775	0.527822	9.82519	9.61236	8.92136	9.58709	9.87425	9.5059	rps2	ATCG00160	NP_051048	ATCG00160.1 // cdna:known chromosome:TAIR10:Pt:15013:15723:-1 gene:ATCG00160 transcript:ATCG00160.1 description: 30S ribosomal protein S2, chloroplastic // ensembl // 11 // --- /// NC_000932 // ribosomal protein S2, Chloroplast [Arabidopsis thaliana] // ncbi_mito // 11 // --- /// rps2 // gi|7525012|ref|NC_000932.1|15013:15723:-1 product=ribosomal protein S2, Chloroplast [Arabidopsis thaliana] // …
244997_at	-1.85757	0.00659354	10.032	9.85507	8.50338	7.4223	7.93349	7.46192	rpoC2	ATCG00170	NP_051049	ATCG00170.1 // cdna:known chromosome:TAIR10:Pt:15938:20068:-1 gene:ATCG00170 transcript:ATCG00170.1 description: DNA-directed RNA polymerase subunit beta'' // ensembl // 11 // --- /// NC_000932 // RNA polymerase beta'' chain, Chloroplast [Arabidopsis thaliana] // ncbi_mito // 11 // --- /// rpoC2 // gi|7525012|ref|NC_000932.1|15938:20068:-1 product=RNA polymerase beta'' chain, Chloroplast [Arabido…
244998_at	-1.58366	0.001773	11.0461	10.826	10.3477	9.38697	9.35547	8.72636	rpoC1	ATCG00180	NP_051050	ATCG00180.1 // cdna:known chromosome:TAIR10:Pt:20251:23084:-1 gene:ATCG00180 transcript:ATCG00180.1 description: DNA-directed RNA polymerase subunit beta' // ensembl // 11 // --- /// NC_000932 // RNA polymerase beta' chain, Chloroplast [Arabidopsis thaliana] // ncbi_mito // 11 // --- /// rpoC1 // gi|7525012|ref|NC_000932.1|20251:23084:-1 product=RNA polymerase beta' chain, Chloroplast [Arabidopsi…
244999_at	-1.39294	0.00500323	5.76385	5.96989	4.93263	4.1805	3.94801	4.35905	rpoB	ATCG00190	NP_051051	ATCG00190.1 // cdna:known chromosome:TAIR10:Pt:23111:26329:-1 gene:ATCG00190 transcript:ATCG00190.1 description: DNA-directed RNA polymerase subunit beta // ensembl // 11 // --- /// FGENESH00000003646 // cdna:novel chromosome:TAIR10:Pt:23111:26347:-1 transcript:FGENESH00000003646 description: // ensembl // 11 // --- /// NC_000932 // RNA polymerase beta chain, Chloroplast [Arabidopsis thaliana] //…
245000_at	1.75316	0.00163488	5.17996	5.07949	4.14058	6.51168	6.55571	6.59211	petN	ATCG00210	NP_051052	ATCG00210.1 // cdna:known chromosome:TAIR10:Pt:28089:28178:1 gene:ATCG00210 transcript:ATCG00210.1 description: Cytochrome b6-f complex subunit 8 // ensembl // 11 // --- /// NC_000932 // cytochrome b6/f complex subunit VIII, Chloroplast [Arabidopsis thaliana] // ncbi_mito // 11 // --- /// ycf6 // gi|7525012|ref|NC_000932.1|28089:28178:1 product=cytochrome b6/f complex subunit VIII, Chloroplast [A…
245001_at	2.81656	3.5028e-05	10.5947	10.3474	10.1765	13.1087	13.193	13.2665	psbM	ATCG00220	NP_051053	ATCG00220.1 // cdna:known chromosome:TAIR10:Pt:28707:28811:-1 gene:ATCG00220 transcript:ATCG00220.1 description: Photosystem II reaction center protein M // ensembl // 11 // --- /// NC_000932 // photosystem II protein M, Chloroplast [Arabidopsis thaliana] // ncbi_mito // 11 // --- /// psbM // gi|7525012|ref|NC_000932.1|28707:28811:-1 product=photosystem II protein M, Chloroplast [Arabidopsis thal…
245002_at	-0.699922	0.278229	8.41974	6.94525	6.21802	6.62257	6.5893	6.27137	psbD	ATCG00270	NP_051054	ATCG00270.1 // cdna:known chromosome:TAIR10:Pt:32711:33772:1 gene:ATCG00270 transcript:ATCG00270.1 description: Photosystem II D2 protein // ensembl // 11 // --- /// NC_000932 // photosystem II protein D2, Chloroplast [Arabidopsis thaliana] // ncbi_mito // 11 // --- /// psbD // gi|7525012|ref|NC_000932.1|32711:33772:1 product=photosystem II protein D2, Chloroplast [Arabidopsis thaliana] // ncbi_o…
245003_at	0.57254	0.267138	10.1772	9.79961	8.56036	10.254	10.2409	9.75992	psbC	ATCG00280	NP_051055	ATCG00280.1 // cdna:known chromosome:TAIR10:Pt:33720:35141:1 gene:ATCG00280 transcript:ATCG00280.1 description: Photosystem II CP43 reaction center protein // ensembl // 11 // --- /// FGENESH00000003649 // cdna:novel chromosome:TAIR10:Pt:32711:35141:1 transcript:FGENESH00000003649 description: // ensembl // 11 // --- /// NC_000932 // photosystem II 44 kDa protein, Chloroplast [Arabidopsis thalian…
245004_at	1.81465	0.00024071	9.76255	9.9405	9.95765	11.8915	11.849	11.3642	psbZ	ATCG00300	NP_051056	ATCG00300.1 // cdna:known chromosome:TAIR10:Pt:35751:35939:1 gene:ATCG00300 transcript:ATCG00300.1 description: Photosystem II reaction center protein Z // ensembl // 11 // --- /// NC_000932 // ycf9, Chloroplast [Arabidopsis thaliana] // ncbi_mito // 11 // --- /// ycf9 // gi|7525012|ref|NC_000932.1|35751:35939:1 product=ycf9, Chloroplast [Arabidopsis thaliana] // ncbi_organelle // 11 // ---
245005_at	-0.5386	0.0262622	5.17274	4.80412	4.72812	4.37263	4.39055	4.32599	rps14	ATCG00330	NP_051057	ATCG00330.1 // cdna:known chromosome:TAIR10:Pt:36938:37240:-1 gene:ATCG00330 transcript:ATCG00330.1 description: chloroplast ribosomal protein S14 // ensembl // 11 // --- /// NC_000932 // ribosomal protein S14, Chloroplast [Arabidopsis thaliana] // ncbi_mito // 11 // --- /// rps14 // gi|7525012|ref|NC_000932.1|36938:37240:-1 product=ribosomal protein S14, Chloroplast [Arabidopsis thaliana] // ncb…
245006_at	1.24401	0.019812	11.7279	10.8193	10.3489	12.1663	12.5115	11.9503	psaB	ATCG00340	NP_051058	ATCG00340.1 // cdna:known chromosome:TAIR10:Pt:37375:39579:-1 gene:ATCG00340 transcript:ATCG00340.1 description: Photosystem I P700 chlorophyll a apoprotein A2 // ensembl // 11 // --- /// NC_000932 // photosystem I P700 apoprotein A2, Chloroplast [Arabidopsis thaliana] // ncbi_mito // 11 // --- /// psaB // gi|7525012|ref|NC_000932.1|37375:39579:-1 product=photosystem I P700 apoprotein A2, Chlorop…
245007_at	0.829711	0.0555473	5.56395	4.84136	4.49703	6.03739	5.98128	5.3728	psaA	ATCG00350	NP_051059	ATCG00350.1 // cdna:known chromosome:TAIR10:Pt:39605:41857:-1 gene:ATCG00350 transcript:ATCG00350.1 description: Photosystem I P700 chlorophyll a apoprotein A1 // ensembl // 11 // --- /// NC_000932 // photosystem I P700 apoprotein A1, Chloroplast [Arabidopsis thaliana] // ncbi_mito // 11 // --- /// psaA // gi|7525012|ref|NC_000932.1|39605:41857:-1 product=photosystem I P700 apoprotein A1, Chlorop…
245008_at	-0.733329	0.0718332	9.53432	9.2466	8.5162	8.32338	8.7237	8.05005	ycf3	ATCG00360	NP_051060	ATCG00360.1 // cdna:known chromosome:TAIR10:Pt:42584:43751:-1 gene:ATCG00360 transcript:ATCG00360.1 description: Tetratricopeptide repeat (TPR)-like superfamily protein // ensembl // 11 // --- /// NC_000932 // photosystem I assembly protein ycf3, Chloroplast [Arabidopsis thaliana] // ncbi_mito // 11 // --- /// ycf3 // gi|7525012|ref|NC_000932.1|42584:43751:-1 product=photosystem I assembly protei…
245009_at	0.0523986	0.774666	12.5637	12.5354	12.325	12.5375	12.5862	12.4576	rps4	ATCG00380	NP_051061	ATCG00380.1 // cdna:known chromosome:TAIR10:Pt:45223:45828:-1 gene:ATCG00380 transcript:ATCG00380.1 description: 30S ribosomal protein S4, chloroplastic // ensembl // 11 // --- /// NC_000932 // ribosomal protein S4, Chloroplast [Arabidopsis thaliana] // ncbi_mito // 11 // --- /// rps4-chloroplast // gi|7525012|ref|NC_000932.1|45223:45828:-1 product=ribosomal protein S4, Chloroplast [Arabidopsis t…
245010_at	2.30958	0.0013014	6.22948	5.87438	4.87435	7.87393	8.27374	7.75928	ndhJ	ATCG00420	NP_051062	ATCG00420.1 // cdna:known chromosome:TAIR10:Pt:48677:49153:-1 gene:ATCG00420 transcript:ATCG00420.1 description: NAD(P)H-quinone oxidoreductase subunit J, chloroplastic // ensembl // 11 // --- /// NC_000932 // NADH dehydrogenase subunit J, Chloroplast [Arabidopsis thaliana] // ncbi_mito // 11 // --- /// ndhJ // gi|7525012|ref|NC_000932.1|48677:49153:-1 product=NADH dehydrogenase subunit J, Chloro…
245011_at	-0.0614331	0.924997	8.36034	7.18264	6.55037	7.43477	7.80046	6.67382	ndhK	ATCG00430	NP_051063	ATCG00430.1 // cdna:known chromosome:TAIR10:Pt:49257:49934:-1 gene:ATCG00430 transcript:ATCG00430.1 description: NAD(P)H-quinone oxidoreductase subunit K, chloroplastic // ensembl // 11 // --- /// NC_000932 // NADH dehydrogenase subunit K, Chloroplast [Arabidopsis thaliana] // ncbi_mito // 11 // --- /// psbG // gi|7525012|ref|NC_000932.1|49257:49934:-1 product=NADH dehydrogenase subunit K, Chloro…
245012_at	1.11598	0.00403473	11.0092	10.9632	10.4612	12.1108	12.0545	11.6162	ndhC	ATCG00440	NP_051064	ATCG00440.1 // cdna:known chromosome:TAIR10:Pt:50001:50363:-1 gene:ATCG00440 transcript:ATCG00440.1 description: NAD(P)H-quinone oxidoreductase subunit 3, chloroplastic // ensembl // 11 // --- /// NC_000932 // NADH dehydrogenase subunit 3, Chloroplast [Arabidopsis thaliana] // ncbi_mito // 11 // --- /// ndhC // gi|7525012|ref|NC_000932.1|50001:50363:-1 product=NADH dehydrogenase subunit 3, Chloro…
245013_at	1.043	0.00191896	13.3928	13.103	13.1206	14.3278	14.4134	14.0041	atpE	ATCG00470	NP_051065	ATCG00470.1 // cdna:known chromosome:TAIR10:Pt:52265:52663:-1 gene:ATCG00470 transcript:ATCG00470.1 description: ATP synthase epsilon chain, chloroplastic // ensembl // 11 // --- /// atpE // gi|7525012|ref|NC_000932.1|52265:52663:-1 product=ATP synthase CF1 epsilon chain, Chloroplast [Arabidopsis thaliana] // ncbi_organelle // 11 // --- /// NC_000932 // ATP synthase CF1 epsilon chain, Chloroplast…
245014_at	2.88389	0.000545511	11.3259	10.8535	9.8153	13.5484	13.5146	13.5833	atpB	ATCG00480	NP_051066	ATCG00480.1 // cdna:known chromosome:TAIR10:Pt:52660:54156:-1 gene:ATCG00480 transcript:ATCG00480.1 description: ATP synthase subunit beta, chloroplastic // ensembl // 11 // --- /// atpB // gi|7525012|ref|NC_000932.1|52660:54156:-1 product=ATP synthase CF1 beta chain, Chloroplast [Arabidopsis thaliana] // ncbi_organelle // 11 // --- /// FGENESH00000003645 // cdna:novel chromosome:TAIR10:Pt:51204:…
245015_at	1.98879	0.00648157	8.6964	8.42296	7.10577	10.1803	10.4124	9.59871	rbcL	ATCG00490	NP_051067	ATCG00490.1 // cdna:known chromosome:TAIR10:Pt:54958:56397:1 gene:ATCG00490 transcript:ATCG00490.1 description: Ribulose bisphosphate carboxylase large chain // ensembl // 11 // --- /// FGENESH00000003642 // cdna:novel chromosome:TAIR10:Pt:54937:56397:1 transcript:FGENESH00000003642 description: // ensembl // 11 // --- /// NC_000932 // riblose 1,5-bisphosphate carboxylase/oxygenase large chain, C…
245016_at	-1.42406	0.0192227	8.51305	8.3926	7.09884	6.53691	6.98044	6.21495	accD	ATCG00500	NP_051068	accD // gi|7525012|ref|NC_000932.1|57075:58541:1 product=acetyl-CoA carboxylase beta subunit, Chloroplast [Arabidopsis thaliana] // ncbi_organelle // 11 // --- /// ATCG00500.1 // cdna:known chromosome:TAIR10:Pt:57075:58541:1 gene:ATCG00500 transcript:ATCG00500.1 description: acetyl-CoA carboxylase carboxyl transferase subunit beta // ensembl // 11 // --- /// NC_000932 // acetyl-CoA carboxylase be…
245017_at	-0.716782	0.184384	10.9172	11.1078	9.8389	9.82117	10.5629	9.32946	psaI	ATCG00510	NP_051069	ATCG00510.1 // cdna:known chromosome:TAIR10:Pt:59247:59360:1 gene:ATCG00510 transcript:ATCG00510.1 description: Photosystem I reaction center subunit VIII // ensembl // 11 // --- /// NC_000932 // PSI I subunit VIII, Chloroplast [Arabidopsis thaliana] // ncbi_mito // 11 // --- /// psaI // gi|7525012|ref|NC_000932.1|59247:59360:1 product=PSI I subunit VIII, Chloroplast [Arabidopsis thaliana] // ncb…
245018_at	-1.5219	0.0922262	8.31716	7.61957	5.44107	5.66532	5.85697	5.28981	ycf4	ATCG00520	NP_051070	ATCG00520.1 // cdna:known chromosome:TAIR10:Pt:59772:60326:1 gene:ATCG00520 transcript:ATCG00520.1 description: Photosystem I assembly protein Ycf4 // ensembl // 11 // --- /// NC_000932 // photosystem I assembly protein ycf4, Chloroplast [Arabidopsis thaliana] // ncbi_mito // 11 // --- /// ycf4 // gi|7525012|ref|NC_000932.1|59772:60326:1 product=photosystem I assembly protein ycf4, Chloroplast [A…
245019_at	-0.172714	0.816928	9.32925	8.56959	6.83144	8.05311	8.15909	7.99994	cemA	ATCG00530	NP_051071	ATCG00530.1 // cdna:known chromosome:TAIR10:Pt:60741:61430:1 gene:ATCG00530 transcript:ATCG00530.1 description: Chloroplast envelope membrane protein // ensembl // 11 // --- /// ycf10/cemA // gi|7525012|ref|NC_000932.1|60741:61430:1 product=hypothetical protein, Chloroplast [Arabidopsis thaliana] // ncbi_organelle // 11 // ---
245020_at	-1.09092	0.0252262	11.6307	10.5411	10.6099	9.80587	10.1904	9.51274	petA	ATCG00540	NP_051072	ATCG00540.1 // cdna:known chromosome:TAIR10:Pt:61657:62619:1 gene:ATCG00540 transcript:ATCG00540.1 description: Cytochrome f // ensembl // 11 // --- /// NC_000932 // cytochrome f, Chloroplast [Arabidopsis thaliana] // ncbi_mito // 11 // --- /// petA // gi|7525012|ref|NC_000932.1|61657:62619:1 product=cytochrome f, Chloroplast [Arabidopsis thaliana] // ncbi_organelle // 11 // ---
245021_at	2.50138	0.00344867	9.16442	9.09899	7.33362	11.1454	11.0071	10.9486	psbJ	ATCG00550	NP_051073	ATCG00550.1 // cdna:known chromosome:TAIR10:Pt:63538:63660:-1 gene:ATCG00550 transcript:ATCG00550.1 description: Photosystem II reaction center protein J // ensembl // 11 // --- /// NC_000932 // photosystem II protein J, Chloroplast [Arabidopsis thaliana] // ncbi_mito // 11 // --- /// psbJ // gi|7525012|ref|NC_000932.1|63538:63660:-1 product=photosystem II protein J, Chloroplast [Arabidopsis thal…
245022_at	0.943421	0.0475835	8.0518	8.10228	6.92785	8.35664	8.93268	8.62287	psbL	ATCG00560	NP_051074	ATCG00560.1 // cdna:known chromosome:TAIR10:Pt:63804:63920:-1 gene:ATCG00560 transcript:ATCG00560.1 description: Photosystem II reaction center protein L // ensembl // 11 // --- /// NC_000932 // photosystem II protein L, Chloroplast [Arabidopsis thaliana] // ncbi_mito // 11 // --- /// psbL // gi|7525012|ref|NC_000932.1|63804:63920:-1 product=photosystem II protein L, Chloroplast [Arabidopsis thal…
245023_at	2.50817	0.000238027	9.37811	8.48547	9.02483	11.3269	11.7484	11.3376	psbI	ATCG00080	NP_051043	ATCG00080.1 // cdna:known chromosome:TAIR10:Pt:7583:7693:1 gene:ATCG00080 transcript:ATCG00080.1 description: Photosystem II reaction center protein I // ensembl // 11 // --- /// NC_000932 // photosystem II protein I, Chloroplast [Arabidopsis thaliana] // ncbi_mito // 11 // --- /// psbI // gi|7525012|ref|NC_000932.1|7583:7693:1 product=photosystem II protein I, Chloroplast [Arabidopsis thaliana] …
245024_at	3.38741	0.000240136	8.98226	8.32716	7.55168	11.7678	11.7976	11.4579	atpA	ATCG00120	NP_051044	ATCG00120.1 // cdna:known chromosome:TAIR10:Pt:9938:11461:-1 gene:ATCG00120 transcript:ATCG00120.1 description: ATP synthase subunit alpha, chloroplastic // ensembl // 11 // --- /// atpA // gi|7525012|ref|NC_000932.1|9938:11461:-1 product=ATPase alpha subunit, Chloroplast [Arabidopsis thaliana] // ncbi_organelle // 11 // --- /// FGENESH00000003643 // cdna:novel chromosome:TAIR10:Pt:9938:15723:-1 …
245025_at	-4.7677	7.45603e-05	12.5822	11.9591	11.098	6.99268	7.24724	7.09622	atpF	ATCG00130	NP_051045	ATCG00130.1 // cdna:known chromosome:TAIR10:Pt:11529:12798:-1 gene:ATCG00130 transcript:ATCG00130.1 description: ATP synthase subunit b, chloroplastic // ensembl // 11 // --- /// atpF // gi|7525012|ref|NC_000932.1|11529:12798:-1 product=ATP synthase CF0 B chain, Chloroplast [Arabidopsis thaliana] // ncbi_organelle // 11 // --- /// NC_000932 // ATP synthase CF0 B chain, Chloroplast [Arabidopsis th…
245026_at	-1.52323	0.0812761	12.2786	11.5702	9.58582	9.4111	10.1233	9.33042	atpH	ATCG00140	NP_051046	ATCG00140.1 // cdna:known chromosome:TAIR10:Pt:13262:13507:-1 gene:ATCG00140 transcript:ATCG00140.1 description: ATP synthase subunit c, chloroplastic // ensembl // 11 // --- /// atpH // gi|7525012|ref|NC_000932.1|13262:13507:-1 product=ATP synthase CF0 C chain, Chloroplast [Arabidopsis thaliana] // ncbi_organelle // 11 // --- /// NC_000932 // ATP synthase CF0 C chain, Chloroplast [Arabidopsis th…
245027_at	-0.450757	0.0678481	7.83921	7.315	7.61617	7.23024	7.20661	6.98127	HO2	AT2G26550	NP_001189610 /// NP_001189611 /// NP_180223	At2g26550 // 68415.t02978 heme oxygenase 2 (HO2) similar to heme oxygenase 2 [Arabidopsis thaliana] gi|4530595|gb|AAD22109 // tigr // 9 // --- /// AT2G26550.1 // cdna:known chromosome:TAIR10:2:11291218:11293445:-1 gene:AT2G26550 transcript:AT2G26550.1 description: Probable inactive heme oxygenase 2, chloroplastic // ensembl // 11 // --- /// AT2G26550.2 // cdna:known chromosome:TAIR10:2:11291218:1…
245028_at	-1.66094	0.000126693	8.01355	8.11094	7.90178	6.40204	6.4223	6.2191	AT2G26570	AT2G26570	NP_180225	At2g26570 // 68415.t02980 expressed protein contains Pfam profile PF05701: Plant protein of unknown function (DUF827); weak similarity to merozoite surface protein 3 alpha (GI:27596802) [Plasmodium vivax] // tigr // 11 // --- /// AT2G26570.1 // cdna:known chromosome:TAIR10:2:11299144:11302191:1 gene:AT2G26570 transcript:AT2G26570.1 description: Protein WEAK CHLOROPLAST MOVEMENT UNDER BLUE LIGHT 1…
245029_at	-1.23623	0.0016022	8.48942	8.39939	8.52075	7.01213	7.06369	7.62505	YAB5	AT2G26580	NP_850080 /// NP_850081	AK119091 // Arabidopsis thaliana At2g26580 mRNA for unknown protein, complete cds, clone: RAFL21-44-F19. // gb // 11 // --- /// AT2G26580.1 // cdna:known chromosome:TAIR10:2:11303590:11306850:-1 gene:AT2G26580 transcript:AT2G26580.1 description: Axial regulator YABBY 5 // ensembl // 11 // --- /// AT2G26580.2 // cdna:known chromosome:TAIR10:2:11303592:11306953:-1 gene:AT2G26580 transcript:AT2G2658…
245030_at	0.0423095	0.79965	3.04102	3.03683	2.96778	3.08399	3.04219	3.04638	AT2G26620	AT2G26620	NP_180230	At2g26620 // 68415.t02985 glycoside hydrolase family 28 protein / polygalacturonase (pectinase) family protein similar to SP|P35339 Exopolygalacturonase precursor (EC 3.2.1.67) (Pectinase) (Galacturan 1,4-alpha-galacturonidase) {Zea mays}; contains Pfam profile PF00295: Glycosyl hydrolases family 28 (polygalacturonases) // tigr // 11 // --- /// AT2G26620.1 // cdna:known chromosome:TAIR10:2:113251…
245031_at	-0.488272	0.176071	6.7833	6.41987	5.70695	6.01436	5.76169	5.66925	AT2G26360	AT2G26360	NP_180204	AK117236 // Arabidopsis thaliana At2g26360 mRNA for putative mitochondrial carrier protein, complete cds, clone: RAFL16-78-M03. // gb // 9 // --- /// At2g26360 // 68415.t02958 mitochondrial substrate carrier family protein contains Pfam profile: PF00153 mitochondrial carrier protein // tigr // 10 // --- /// AT2G26360.1 // cdna:known chromosome:TAIR10:2:11221516:11223213:-1 gene:AT2G26360 transcri…
245032_at	-0.519776	0.0443618	4.9478	4.46095	4.41992	4.00377	4.15634	4.10922	---	---	---	At2g26630 // 68415.t02986 transposase IS4 family protein contains Pfam profile: PF01609 transposase DDE domain // tigr // 11 // --- /// AT2G26630.1 // cdna:pseudogene chromosome:TAIR10:2:11327493:11328727:1 gene:AT2G26630 transcript:AT2G26630.1 description: transposable element gene // ensembl // 11 // ---
245033_at	0.426197	0.117401	4.16791	3.89217	4.31815	4.43866	4.90071	4.31746	AT2G26380	AT2G26380	NP_180206	At2g26380 // 68415.t02960 disease resistance protein-related / LRR protein-related contains leucine rich-repeat domains Pfam:PF00560, INTERPRO:IPR001611; similar to Hcr2-2A [Lycopersicon pimpinellifolium] gi|3894389|gb|AAC78594 // tigr // 11 // --- /// AT2G26380.1 // cdna:known chromosome:TAIR10:2:11226615:11228057:-1 gene:AT2G26380 transcript:AT2G26380.1 description: Leucine-rich repeat (LRR) fa…
245034_at	0.0824653	0.766085	4.67014	5.09101	5.21497	4.77683	5.11752	5.32915	AT2G26390	AT2G26390	NP_180207	At2g26390 // 68415.t02961 serpin, putative / serine protease inhibitor, putative similar to phloem serpin-1 [Cucurbita maxima] GI:9937311; contains Pfam profile PF00079: Serpin (serine protease inhibitor) // tigr // 11 // --- /// AT2G26390.1 // cdna:known chromosome:TAIR10:2:11229087:11230491:-1 gene:AT2G26390 transcript:AT2G26390.1 description: Serpin-Z3 // ensembl // 11 // --- /// FGENESH000000…
245035_at	-0.0668516	0.823024	6.01587	6.46489	6.82229	6.17162	6.43386	6.49701	ATARD3	AT2G26400	NP_180208	AK176649 // Arabidopsis thaliana mRNA, complete cds, clone: RAFL25-18-I07. // gb // 11 // --- /// AT2G26400.1 // cdna:known chromosome:TAIR10:2:11231800:11233295:-1 gene:AT2G26400 transcript:AT2G26400.1 description: 1,2-dihydroxy-3-keto-5-methylthiopentene dioxygenase 1 // ensembl // 11 // --- /// BT010499 // Arabidopsis thaliana At2g26400 gene, complete cds. // gb // 11 // --- /// FGENESH0000000…
245036_at	-2.13795	0.000999306	5.58327	6.57442	5.42424	3.8805	3.57912	3.70847	Iqd4	AT2G26410	NP_180209	At2g26410 // 68415.t02963 calmodulin-binding family protein similar to SF16 protein [Helianthus annuus] GI:560150; contains Pfam profile PF00612: IQ calmodulin-binding motif // tigr // 11 // --- /// AT2G26410.1 // cdna:known chromosome:TAIR10:2:11234651:11236936:-1 gene:AT2G26410 transcript:AT2G26410.1 description: IQ-domain 4 // ensembl // 11 // --- /// FGENESH00000008690 // cdna:novel chromosom…
245037_at	-1.59622	0.00122435	5.55181	6.30658	6.3807	4.43418	4.58551	4.43073	PIP5K3	AT2G26420	NP_180210	At2g26420 // 68415.t02964 1-phosphatidylinositol-4-phosphate 5-kinase, putative / PIP kinase, putative / PtdIns(4)P-5-kinase, putative / diphosphoinositide kinase, putative similar to phosphatidylinositol-4-phosphate 5-kinase AtPIP5K1 [Arabidopsis thaliana] GI:3702691; contains Pfam profiles PF01504: Phosphatidylinositol-4-phosphate 5-Kinase, PF02493: MORN repeat // tigr // 10 // --- /// AT2G2642…
245038_at	-2.20248	0.0164921	4.86155	7.052	6.97679	4.65848	3.72927	3.89514	PLA2A	AT2G26560	NP_180224	At2g26560 // 68415.t02979 patatin, putative similar to patatin-like latex allergen [Hevea brasiliensis][PMID:10589016]; contains patatin domain PF01734 // tigr // 9 // --- /// AT2G26560.1 // cdna:known chromosome:TAIR10:2:11293769:11295806:-1 gene:AT2G26560 transcript:AT2G26560.1 description: Patatin-like protein 2 // ensembl // 11 // --- /// AY062644 // Arabidopsis thaliana similar to latex alle…
245039_at	-1.65137	0.000215051	8.29194	8.38643	8.7014	6.82845	6.90234	6.69487	AT2G26600	AT2G26600	NP_565627 /// NP_850082	AK118654 // Arabidopsis thaliana At2g26600 mRNA for putative beta-1,3-glucanase, complete cds, clone: RAFL19-91-K21. // gb // 11 // --- /// At2g26600 // 68415.t02983 glycosyl hydrolase family 17 protein // tigr // 10 // --- /// AT2G26600.1 // cdna:known chromosome:TAIR10:2:11316412:11318483:1 gene:AT2G26600 transcript:AT2G26600.1 description: Glycosyl hydrolase superfamily protein // ensembl // 1…
245040_at	0.221645	0.541417	4.64073	5.48568	4.43436	5.29414	5.06642	4.86515	AT2G26520	AT2G26520	NP_565624	At2g26520 // 68415.t02975 expressed protein // tigr // 11 // --- /// AT2G26520.1 // cdna:known chromosome:TAIR10:2:11280025:11280940:1 gene:AT2G26520 transcript:AT2G26520.1 description: unknown protein\x3b BEST Arabidopsis thaliana protein match is\x3a unknown protein (TAIR\x3aAT3G57500.1)\x3b Has 51 Blast hits to 51 proteins in 11 species\x3a Archae - 0\x3b Bacteria - 1\x3b Metazoa - 0\x3b Fungi…
245041_at	-0.606289	0.164837	4.9088	5.65937	6.03808	5.42752	4.73899	4.62087	AR781	AT2G26530	NP_001031423 /// NP_180221	At2g26530 // 68415.t02976 expressed protein // tigr // 11 // --- /// AT2G26530.1 // cdna:known chromosome:TAIR10:2:11282775:11284229:-1 gene:AT2G26530 transcript:AT2G26530.1 description: Protein of unknown function (DUF1645) // ensembl // 11 // --- /// AT2G26530.2 // cdna:known chromosome:TAIR10:2:11282775:11284211:-1 gene:AT2G26530 transcript:AT2G26530.2 description: Protein of unknown function …
245042_at	-0.523427	0.268202	9.5261	7.9331	8.49856	8.17159	8.11542	8.10047	HEMD	AT2G26540	NP_565625	At2g26540 // 68415.t02977 uroporphyrinogen-III synthase family protein contains Pfam PF02602: uroporphyrinogen-III synthase; weak similarity to Porphyrin biosynthesis protein HEMD)) (Uroporphyrinogen III methylase) (UROM); Uroporphyrinogen-III synthase (EC 4.2.1.75) (Swiss-Prot:Q59294) [Clostridium josui] // tigr // 10 // --- /// AT2G26540.1 // cdna:known chromosome:TAIR10:2:11287365:11290360:-1 …
245043_at	-0.621907	0.0285579	8.54564	8.5362	8.96355	7.98983	7.87046	8.31938	RCY1	AT2G26430	NP_001077962 /// NP_001077963 /// NP_565622	AF249734 // Arabidopsis thaliana ania-6a type cyclin (RCY1) mRNA, complete cds. // gb // 11 // --- /// AK226505 // Arabidopsis thaliana mRNA for cyclin like protein, complete cds, clone: RAFL06-81-P06. // gb // 11 // --- /// AK317155 // Arabidopsis thaliana AT2G26430 mRNA, complete cds, clone: RAFL21-95-A01. // gb // 9 // --- /// At2g26430 // 68415.t02965 ania-6a type cyclin (RCY1) nearly identic…
245044_at	0.881907	0.00173829	12.1768	12.001	12.1425	13.1047	12.9959	12.8655	AT2G26500	AT2G26500	NP_001077964 /// NP_565623 /// NP_850079	AF375459 // Arabidopsis thaliana At2g26500 mRNA, complete cds. // gb // 11 // --- /// AJ005671 // Arabidopsis thaliana mRNA for cytochrome b6f complex subunit. // gb // 10 // --- /// At2g26500 // 68415.t02973 cytochrome b6f complex subunit (petM), putative nearly identical to cytochrome b6f complex subunit (GI:3090403) [Arabidopsis thaliana]; alternative splice forms exist // tigr // 11 // --- //…
245045_at	0.262551	0.176337	9.80612	9.55863	9.91022	10.0839	9.97979	9.99895	RPN13	AT2G26590	NP_001031424 /// NP_001031425 /// NP_565626	AF372873 // Arabidopsis thaliana At2g26590/T9J22.26 mRNA, complete cds. // gb // 11 // --- /// AT2G26590.1 // cdna:known chromosome:TAIR10:2:11311004:11315096:-1 gene:AT2G26590 transcript:AT2G26590.1 description: 26S proteasome regulatory subunit RPN13 // ensembl // 11 // --- /// AT2G26590.2 // cdna:known chromosome:TAIR10:2:11311004:11314986:-1 gene:AT2G26590 transcript:AT2G26590.2 description: …
245046_at	0.662077	0.062502	9.95638	9.16865	9.16685	10.1413	9.82279	10.314	PDE135	AT2G26510	NP_001189609 /// NP_180219	AF370518 // Arabidopsis thaliana putative membrane transporter (At2g26510; T9J22.18) mRNA, complete cds. // gb // 11 // --- /// AF515778 // Arabidopsis thaliana putative transporter mRNA, complete cds. // gb // 11 // --- /// At2g26510 // 68415.t02974 xanthine/uracil permease family protein contains Pfam profile: PF00860 permease family // tigr // 10 // --- /// AT2G26510.1 // cdna:known chromosome…
245047_at	-1.64473	0.00677451	9.17798	9.07341	8.09802	7.42632	7.42416	6.56473	psbA	ATCG00020	NP_051039	ATCG00020.1 // cdna:known chromosome:TAIR10:Pt:383:1444:-1 gene:ATCG00020 transcript:ATCG00020.1 description: Photosystem II protein D1 // ensembl // 11 // --- /// FGENESH00000003644 // cdna:novel chromosome:TAIR10:Pt:383:1444:-1 transcript:FGENESH00000003644 description: // ensembl // 11 // --- /// NC_000932 // photosystem II protein D1, Chloroplast [Arabidopsis thaliana] // ncbi_mito // 11 // -…
245048_at	0.0126614	0.978642	12.1763	11.9106	10.8603	11.7294	11.8498	11.406	matK	ATCG00040	NP_051040	ATCG00040.1 // cdna:known chromosome:TAIR10:Pt:2056:3636:-1 gene:ATCG00040 transcript:ATCG00040.1 description: maturase K // ensembl // 11 // --- /// matK // gi|7525012|ref|NC_000932.1|2056:3636:-1 product=maturase, Chloroplast [Arabidopsis thaliana] // ncbi_organelle // 11 // --- /// NC_000932 // maturase, Chloroplast [Arabidopsis thaliana] // ncbi_mito // 11 // ---
245049_at	-2.1291	0.000144055	9.29206	9.61515	9.78747	7.26091	7.66346	7.38302	rps16	ATCG00050	NP_051041	ATCG00050.1 // cdna:known chromosome:TAIR10:Pt:5084:6188:-1 gene:ATCG00050 transcript:ATCG00050.1 description: 30S ribosomal protein S16, chloroplastic // ensembl // 11 // --- /// NC_000932 // ribosomal protein S16, Chloroplast [Arabidopsis thaliana] // ncbi_mito // 11 // --- /// rps16 // gi|7525012|ref|NC_000932.1|5084:6188:-1 product=ribosomal protein S16, Chloroplast [Arabidopsis thaliana] // …
245050_at	3.06013	0.00243576	9.85365	9.41892	7.66325	12.1386	12.2529	11.7247	psbK	ATCG00070	NP_051042	ATCG00070.1 // cdna:known chromosome:TAIR10:Pt:7017:7202:1 gene:ATCG00070 transcript:ATCG00070.1 description: Photosystem II reaction center protein K // ensembl // 11 // --- /// NC_000932 // photosystem II protein K, Chloroplast [Arabidopsis thaliana] // ncbi_mito // 11 // --- /// psbK // gi|7525012|ref|NC_000932.1|7017:7202:1 product=photosystem II protein K, Chloroplast [Arabidopsis thaliana] …
245051_at	1.28255	0.00207858	6.30621	6.67839	6.90435	8.2194	7.77442	7.74278	WRKY15	AT2G23320	NP_179913 /// NP_973521	AF224704 // Arabidopsis thaliana WRKY DNA-binding protein 15 (WRKY15) mRNA, complete cds. // gb // 11 // --- /// AF370194 // Arabidopsis thaliana putative WRKY-type DNA-binding protein (At2g23320) mRNA, complete cds. // gb // 11 // --- /// At2g23320 // 68415.t02604 WRKY family transcription factor identical to WRKY DNA-binding protein 15 GI:13506742 from [Arabidopsis thaliana] // tigr // 11 // --…
245052_at	2.8484	4.47287e-05	7.67872	8.15749	7.64624	10.6239	10.7372	10.6666	AT2G26440	AT2G26440	NP_180212	At2g26440 // 68415.t02966 pectinesterase family protein contains Pfam profile: PF01095 pectinesterase // tigr // 11 // --- /// AT2G26440.1 // cdna:known chromosome:TAIR10:2:11247383:11249493:1 gene:AT2G26440 transcript:AT2G26440.1 description: Probable pectinesterase/pectinesterase inhibitor 12 // ensembl // 11 // --- /// AY072224 // Arabidopsis thaliana putative pectinesterase (At2g26440) mRNA, …
245053_at	-0.0607716	0.824905	4.02327	4.10204	4.30345	3.6743	4.22467	4.34748	AT2G26450	AT2G26450	NP_850077	AK229600 // Arabidopsis thaliana mRNA for putative pectinesterase, complete cds, clone: RAFL19-41-I05. // gb // 11 // --- /// At2g26450 // 68415.t02967 pectinesterase family protein contains Pfam profiles: PF01095 pectinesterase,PF04043 plant invertase/pectin methylesterase inhibitor // tigr // 11 // --- /// AT2G26450.1 // cdna:known chromosome:TAIR10:2:11251120:11253612:1 gene:AT2G26450 transcri…
245054_at	-1.14446	0.00411444	8.64823	8.25512	8.80685	7.3392	7.16104	7.77656	SMU2	AT2G26460	NP_180214	At2g26460 // 68415.t02969 RED family protein similar to Red protein (RER protein) (Swiss-Prot:Q9Z1M8) [Mus musculus] // tigr // 11 // --- /// AT2G26460.1 // cdna:known chromosome:TAIR10:2:11254932:11258973:-1 gene:AT2G26460 transcript:AT2G26460.1 description: Suppressor of mec-8 and unc-52 protein homolog 2 // ensembl // 11 // --- /// BT011249 // Arabidopsis thaliana At2g26460 mRNA, complete cds.…
245055_at	-1.86335	0.000861092	7.04594	8.04416	7.77193	5.74079	5.73774	5.79346	AT2G26470	AT2G26470	NP_180215	AK117192 // Arabidopsis thaliana At2g26470 mRNA for unknown protein, complete cds, clone: RAFL16-73-E04. // gb // 11 // --- /// At2g26470 // 68415.t02970 expressed protein contains PF02586: Uncharacterized ACR, COG2135; weak similarity to NF-M protein (GI:205688) [Rattus norvegicus] // tigr // 11 // --- /// AT2G26470.1 // cdna:known chromosome:TAIR10:2:11259153:11262494:-1 gene:AT2G26470 transcri…
245056_at	0.108228	0.650774	4.70008	4.389	4.41273	4.48489	4.42513	4.91647	UGT76D1	AT2G26480	NP_180216	At2g26480 // 68415.t02971 UDP-glucoronosyl/UDP-glucosyl transferase family protein contains Pfam profile: PF00201 UDP-glucoronosyl and UDP-glucosyl transferase // tigr // 11 // --- /// AT2G26480.1 // cdna:known chromosome:TAIR10:2:11263963:11265684:1 gene:AT2G26480 transcript:AT2G26480.1 description: UDP-glycosyltransferase 76D1 // ensembl // 11 // --- /// FGENESH00000008706 // cdna:novel chromos…
245057_at	-0.121349	0.488239	3.59266	3.84632	3.74081	3.5864	3.65809	3.57125	AT2G26490	AT2G26490	NP_180217	At2g26490 // 68415.t02972 transducin family protein / WD-40 repeat family protein contains 7 WD-40 repeats (PF00400); related to En/Spm transposon family of maize // tigr // 11 // --- /// AT2G26490.1 // cdna:known chromosome:TAIR10:2:11267942:11269623:1 gene:AT2G26490 transcript:AT2G26490.1 description: Transducin/WD40 repeat-like superfamily protein // ensembl // 11 // --- /// BT015086 // Arabid…
245058_at	0.131241	0.477138	3.82503	3.89625	3.57558	3.91952	3.92114	3.84992	AT2G39790	AT2G39790	NP_030525	At2g39790 // 68415.t04497 mitochondrial glycoprotein family protein / MAM33 family protein low similarity to SUAPRGA1 [Emericella nidulans] GI:6562379; contains Pfam profile PF02330: Mitochondrial glycoprotein // tigr // 10 // --- /// AT2G39790.1 // cdna:known chromosome:TAIR10:2:16594833:16595800:1 gene:AT2G39790 transcript:AT2G39790.1 description: Uncharacterized protein At2g39790, mitochondria…
245059_at	0.410012	0.0867843	7.75979	7.6774	7.30023	8.0802	8.07458	7.81267	RHC2A	AT2G39720	NP_030517	AF079186 // Arabidopsis thaliana RING-H2 finger protein RHC2a mRNA, complete cds. // gb // 11 // --- /// At2g39720 // 68415.t04489 zinc finger (C3HC4-type RING finger) family protein contains Pfam domain, PF00097: Zinc finger, C3HC4 type (RING finger) // tigr // 11 // --- /// AT2G39720.1 // cdna:known chromosome:TAIR10:2:16567209:16568822:-1 gene:AT2G39720 transcript:AT2G39720.1 description: RING…
245060_at	3.41142	0.000179644	7.52275	8.58171	7.32595	11.2071	11.1178	11.3398	CYT1	AT2G39770	NP_001189713 /// NP_181507	AF076484 // Arabidopsis thaliana GDP-mannose pyrophosphorylase (GMP1) mRNA, complete cds. // gb // 11 // --- /// AF108660 // Arabidopsis thaliana CYT1 protein (cyt1) mRNA, complete cds. // gb // 11 // --- /// AF361812 // Arabidopsis thaliana At2g39770/T5I7.7 mRNA, complete cds. // gb // 11 // --- /// AF428297 // Arabidopsis thaliana At2g39770/T5I7.7 mRNA, complete cds. // gb // 11 // --- /// At2g…
245061_at	2.31594	0.00468462	11.7356	10.3771	9.72542	13.0586	12.9032	12.8242	RCA	AT2G39730	NP_565913 /// NP_850320 /// NP_850321	AF325049 // Arabidopsis thaliana At2g39730 (At2g39730/T5I7.3) mRNA, complete cds. // gb // 11 // --- /// At2g39730 // 68415.t04491 ribulose bisphosphate carboxylase/oxygenase activase / RuBisCO activase identical to SWISS-PROT:P10896 ribulose bisphosphate carboxylase/oxygenase activase, chloroplast precursor (RuBisCO activase, RA)[Arabidopsis thaliana] // tigr // 9 // --- /// AT2G39730.1 // cdna:…
245062_at	0.534395	0.026606	8.31059	8.2939	8.6779	9.01903	8.85044	9.01611	BPM3	AT2G39760	NP_001031516 /// NP_030522	AK316691 // Arabidopsis thaliana AT2G39760 mRNA, complete cds, clone: RAFL07-70-N12. // gb // 10 // --- /// At2g39760 // 68415.t04494 speckle-type POZ protein-related contains Pfam PF00651 : BTB/POZ domain; contains Pfam PF00917: MATH domain; similar to Speckle-type POZ protein (SP:O43791) [Homo sapiens] // tigr // 11 // --- /// AT2G39760.1 // cdna:known chromosome:TAIR10:2:16583073:16586252:1 ge…
245063_at	0.548404	0.0130462	8.83754	8.61472	8.72679	9.18453	9.33347	9.30625	AT2G39795	AT2G39795	NP_565914	At2g39795 // 68415.t04498 mitochondrial glycoprotein family protein / MAM33 family protein low similarity to SUAPRGA1 [Emericella nidulans] GI:6562379; contains Pfam profile PF02330: Mitochondrial glycoprotein // tigr // 11 // --- /// AT2G39795.1 // cdna:known chromosome:TAIR10:2:16596987:16598162:1 gene:AT2G39795 transcript:AT2G39795.1 description: Uncharacterized protein At2g39795, mitochondria…
245064_at	-1.94821	0.000762106	9.6034	10.2807	10.3796	7.78344	8.24549	8.39021	AT2G39725	AT2G39725	NP_565912 /// NP_973640	At2g39725 // 68415.t04490 complex 1 family protein / LVR family protein contains Pfam PF05347: Complex 1 protein (LYR family) // tigr // 11 // --- /// AT2G39725.1 // cdna:known chromosome:TAIR10:2:16569469:16570549:1 gene:AT2G39725 transcript:AT2G39725.1 description: LYR family of Fe/S cluster biogenesis protein // ensembl // 11 // --- /// AT2G39725.2 // cdna:known chromosome:TAIR10:2:16569430:16…
245065_at	1.01043	0.00160439	8.26148	8.24737	8.0796	8.9863	9.24457	9.38886	AT2G39750	AT2G39750	NP_030521	At2g39750 // 68415.t04493 dehydration-responsive family protein similar to early-responsive to dehydration stress ERD3 protein [Arabidopsis thaliana] GI:15320410; contains Pfam profile PF03141: Putative methyltransferase // tigr // 10 // --- /// AT2G39750.1 // cdna:known chromosome:TAIR10:2:16578824:16582404:-1 gene:AT2G39750 transcript:AT2G39750.1 description: Probable methyltransferase PMT11 //…
245066_at	0.938842	0.0104303	7.8352	7.3331	7.03197	8.25458	8.24481	8.51741	TOPP4	AT2G39840	NP_181514	AK229028 // Arabidopsis thaliana mRNA for putative serine/threonine protein phosphatase PP1 isozyme 4, complete cds, clone: RAFL16-33-C06. // gb // 10 // --- /// At2g39840 // 68415.t04504 serine/threonine protein phosphatase PP1 isozyme 4 (TOPP4) / phosphoprotein phosphatase 1 identical to SP|P48484 Serine/threonine protein phosphatase PP1 isozyme 4 (EC 3.1.3.16) {Arabidopsis thaliana}, phosphopr…
245067_at	1.22489	0.00193032	9.51088	10.0449	10.181	11.0353	11.1762	11.2	RNS2	AT2G39780	NP_001118478 /// NP_030524	AK227261 // Arabidopsis thaliana mRNA for putative ribonuclease, complete cds, clone: RAFL11-05-B04. // gb // 11 // --- /// At2g39780 // 68415.t04496 ribonuclease 2 (RNS2) identical to ribonuclease 2 precursor SP:P42814, GI:289210; contains a ribonuclease T2 family histidine active site signature (PDOC00459) // tigr // 10 // --- /// AT2G39780.1 // cdna:known chromosome:TAIR10:2:16591222:16593775:…
245068_at	0.0207577	0.941222	4.67885	5.18	4.89686	4.67904	4.89676	5.24218	UGT84B1	AT2G23260	NP_179907	AK118431 // Arabidopsis thaliana At2g23260 mRNA for putative glucosyltransferase, complete cds, clone: RAFL19-68-D14. // gb // 11 // --- /// At2g23260 // 68415.t02599 UDP-glucoronosyl/UDP-glucosyl transferase family protein contains Pfam profile: PF00201 UDP-glucoronosyl and UDP-glucosyl transferase // tigr // 11 // --- /// AT2G23260.1 // cdna:known chromosome:TAIR10:2:9899927:9901439:-1 gene:AT2…
245069_at	-0.234459	0.258931	4.11539	4.11289	4.36036	3.8699	3.83197	4.18339	UGT84B2	AT2G23250	NP_179906	At2g23250 // 68415.t02598 UDP-glucoronosyl/UDP-glucosyl transferase family protein contains similarity to glucosyltransferases // tigr // 11 // --- /// AT2G23250.1 // cdna:known chromosome:TAIR10:2:9897809:9899125:-1 gene:AT2G23250 transcript:AT2G23250.1 description: UDP-glycosyltransferase 84B2 // ensembl // 11 // --- /// FGENESH00000009173 // cdna:novel chromosome:TAIR10:2:9897809:9899161:-1 tr…
245070_at	-0.614797	0.211903	4.52255	4.93943	6.11849	4.44067	4.57462	4.72079	AT2G23240	AT2G23240	NP_179905 /// NP_973520	At2g23240 // 68415.t02597 plant EC metallothionein-like family 15 protein identical to EC protein homolog 2 (SP:Q42377) {Arabidopsis thaliana}; identical to an EST: GB:X92116:ATECPRHOM; contains a vertebrate metallothionein signature (PS00203); contains Pfam profile PF02068: Plant PEC family metallothionein // tigr // 9 // --- /// AT2G23240.1 // cdna:known chromosome:TAIR10:2:9895855:9896325:-1 g…
245071_at	-0.102692	0.5862	4.26226	4.25536	4.38345	4.04261	4.17647	4.37391	AT2G23230	AT2G23230	NP_179904	At2g23230 // 68415.t02596 terpene synthase/cyclase family protein // tigr // 10 // --- /// AT2G23230.1 // cdna:known chromosome:TAIR10:2:9892716:9895400:1 gene:AT2G23230 transcript:AT2G23230.1 description: Terpenoid cyclases/Protein prenyltransferases superfamily protein // ensembl // 10 // --- /// FGENESH00000009179 // cdna:novel chromosome:TAIR10:2:9893026:9895400:1 transcript:FGENESH0000000917…
245072_s_at	-0.54458	0.0376276	4.10068	4.18062	4.26591	3.71291	3.88555	3.315	CYP81D7	AT2G23190 /// AT2G23220	NP_179900 /// NP_179903	At2g23190 // 68415.t02592 cytochrome P450, putative Similar to Cytochrome P450 91A1 (SP:Q9FG65) [Arabidopsis thaliana]; // tigr // 11 // --- /// AT2G23190.1 // cdna:known chromosome:TAIR10:2:9877058:9879007:1 gene:AT2G23190 transcript:AT2G23190.1 description: cytochrome P450, family 81, subfamily D, polypeptide 7 // ensembl // 11 // --- /// At2g23220 // 68415.t02595 cytochrome P450, putative // t…
245073_at	-0.376196	0.108767	4.42365	4.05848	4.11457	3.71033	4.06215	3.69563	AT2G23210	AT2G23210	NP_179902	At2g23210 // 68415.t02594 UDP-glucoronosyl/UDP-glucosyl transferase family protein contains Pfam profile: PF00201 UDP-glucoronosyl and UDP-glucosyl transferase // tigr // 11 // --- /// AT2G23210.1 // cdna:known chromosome:TAIR10:2:9882007:9883397:-1 gene:AT2G23210 transcript:AT2G23210.1 description: UDP-Glycosyltransferase superfamily protein // ensembl // 11 // --- /// DQ446552 // Arabidopsis th…
245074_at	-3.76425	4.41351e-05	8.66552	8.67926	9.15117	5.12854	5.3926	4.68207	AT2G23200	AT2G23200	NP_179901	At2g23200 // 68415.t02593 protein kinase family protein contains protein kinase domain, Pfam:PF00069 // tigr // 11 // --- /// AT2G23200.1 // cdna:known chromosome:TAIR10:2:9879276:9881908:1 gene:AT2G23200 transcript:AT2G23200.1 description: Probable receptor-like protein kinase At2g23200 // ensembl // 11 // --- /// FGENESH00000009170 // cdna:novel chromosome:TAIR10:2:9879351:9881855:1 transcript:…
245075_at	1.60738	0.000368484	5.95172	6.38881	6.10678	7.60465	7.67324	7.99157	CYP96A1	AT2G23180	NP_179899	AF370589 // Arabidopsis thaliana putative cytochrome P450 (At2g23180; T20D16.19) mRNA, complete cds. // gb // 11 // --- /// AK117717 // Arabidopsis thaliana At2g23180 mRNA for putative cytochrome P450, complete cds, clone: RAFL17-39-M03. // gb // 11 // --- /// At2g23180 // 68415.t02591 cytochrome P450, putative // tigr // 11 // --- /// AT2G23180.1 // cdna:known chromosome:TAIR10:2:9874907:9876594…
245076_at	5.00079	9.56758e-05	7.93631	9.2349	9.51028	13.7372	13.803	14.1437	GH3.3	AT2G23170	NP_179898	At2g23170 // 68415.t02590 auxin-responsive GH3 family protein similar to auxin-responsive GH3 product [Glycine max] GI:18591; contains Pfam profile PF03321: GH3 auxin-responsive promoter // tigr // 11 // --- /// AT2G23170.1 // cdna:known chromosome:TAIR10:2:9863855:9866562:-1 gene:AT2G23170 transcript:AT2G23170.1 description: Indole-3-acetic acid-amido synthetase GH3.3 // ensembl // 11 // --- ///…
245077_at	0.34589	0.179337	3.92215	3.64673	3.89225	4.00509	3.95449	4.53921	AT2G23160	AT2G23160	NP_179897	At2g23160 // 68415.t02589 F-box family protein contains Pfam PF00646: F-box domain; contains TIGRFAM TIGR01640 : F-box protein interaction domain // tigr // 9 // --- /// AT2G23160.1 // cdna:known chromosome:TAIR10:2:9862470:9863744:1 gene:AT2G23160 transcript:AT2G23160.1 description: F-box protein At2g23160 // ensembl // 9 // --- /// DQ459183 // Arabidopsis thaliana F-box family protein (At2g2316…
245078_at	-2.04221	0.00025024	9.57327	9.45916	8.86545	7.20866	7.20741	7.35518	DEAR3	AT2G23340	NP_179915	AK118495 // Arabidopsis thaliana At2g23340 mRNA for putative AP2 domain transcription factor, complete cds, clone: RAFL19-73-B20. // gb // 11 // --- /// At2g23340 // 68415.t02606 AP2 domain-containing transcription factor, putative // tigr // 11 // --- /// AT2G23340.1 // cdna:known chromosome:TAIR10:2:9937998:9938875:1 gene:AT2G23340 transcript:AT2G23340.1 description: Ethylene-responsive transcr…
245079_at	-0.846267	0.00240212	6.43688	6.73509	6.44659	5.71839	5.66033	5.70105	---	---	---	AK227137 // Arabidopsis thaliana mRNA for putative retroelement pol polyprotein, complete cds, clone: RAFL09-82-H15. // gb // 11 // --- /// At2g23330 // 68415.t02605 copia-like retrotransposon family has a 3.9e-195 P-value blast match to GB:AAA57005 Hopscotch polyprotein (Ty1_Copia-element) [Zea mays] // tigr // 11 // --- /// AT2G23330.1 // cdna:pseudogene chromosome:TAIR10:2:9927826:9932319:-1 g…
245080_at	-0.271147	0.374549	4.93331	5.54628	5.72396	4.85876	5.22758	5.30377	AT2G23300	AT2G23300	NP_179911	At2g23300 // 68415.t02602 leucine-rich repeat transmembrane protein kinase, putative // tigr // 11 // --- /// AT2G23300.1 // cdna:known chromosome:TAIR10:2:9914608:9917130:1 gene:AT2G23300 transcript:AT2G23300.1 description: Leucine-rich repeat protein kinase family protein // ensembl // 11 // --- /// FGENESH00000009171 // cdna:novel chromosome:TAIR10:2:9914608:9917130:1 transcript:FGENESH0000000…
245081_at	-1.94793	0.00294348	5.40843	5.2334	6.45647	4.02376	3.90925	3.3215	---	---	---	At2g23280 // --- // --- // --- // ---
245082_at	0.282795	0.222895	4.06647	4.22152	4.54069	4.40914	4.50839	4.75953	AT2G23270	AT2G23270	NP_565549	At2g23270 // 68415.t02600 expressed protein ; similar to GP|2464853|gnl|PID|e353149|Z99707 // tigr // 11 // --- /// AT2G23270.1 // cdna:known chromosome:TAIR10:2:9903215:9903845:1 gene:AT2G23270 transcript:AT2G23270.1 description: unknown protein\x3b FUNCTIONS IN\x3a molecular_function unknown\x3b INVOLVED IN\x3a biological_process unknown\x3b LOCATED IN\x3a endomembrane system\x3b EXPRESSED IN\x…
245083_at	1.75212	0.000485757	6.85002	7.25082	7.51303	8.88236	8.79767	9.19019	ATRER1C1	AT2G23310	NP_565550 /// NP_850039	AB018552 // Arabidopsis thaliana AtRER1C mRNA, complete cds. // gb // 11 // --- /// At2g23310 // 68415.t02603 RER1C protein identical to SP|Q9ZWI7 RER1C protein (AtRER1C) {Arabidopsis thaliana} // tigr // 11 // --- /// AT2G23310.1 // cdna:known chromosome:TAIR10:2:9917520:9919258:1 gene:AT2G23310 transcript:AT2G23310.1 description: Protein RER1C // ensembl // 11 // --- /// AT2G23310.2 // cdna:kno…
245084_at	-0.427532	0.127325	6.5278	6.48732	5.9686	5.61782	6.06415	6.01914	AtMYB70	AT2G23290	NP_179910	AK117263 // Arabidopsis thaliana At2g23290 mRNA for putative MYB family transcription factor, complete cds, clone: RAFL16-81-L23. // gb // 11 // --- /// At2g23290 // 68415.t02601 myb family transcription factor // tigr // 11 // --- /// AT2G23290.1 // cdna:known chromosome:TAIR10:2:9904787:9905920:-1 gene:AT2G23290 transcript:AT2G23290.1 description: myb domain protein 70 // ensembl // 11 // --- /…
245085_at	1.78303	0.00199685	9.92888	10.1479	8.98426	11.453	11.4351	11.522	PAB4	AT2G23350	NP_179916	AF360217 // Arabidopsis thaliana putative poly(A) binding protein (At2g23350) mRNA, complete cds. // gb // 11 // --- /// At2g23350 // 68415.t02607 polyadenylate-binding protein, putative / PABP, putative // tigr // 11 // --- /// AT2G23350.1 // cdna:known chromosome:TAIR10:2:9943053:9946269:1 gene:AT2G23350 transcript:AT2G23350.1 description: Polyadenylate-binding protein 4 // ensembl // 11 // ---…
245086_at	0.120993	0.48965	4.37815	4.13878	4.29512	4.34066	4.45873	4.37565	AT2G39820	AT2G39820	NP_181512	At2g39820 // 68415.t04502 eukaryotic translation initiation factor 6, putative / eIF-6, putative similar to SP|O55135 Eukaryotic translation initiation factor 6 (eIF-6) (B4 integrin interactor) {Mus musculus}; contains Pfam profile PF01912: eIF-6 family // tigr // 10 // --- /// AT2G39820.1 // cdna:known chromosome:TAIR10:2:16618277:16619689:1 gene:AT2G39820 transcript:AT2G39820.1 description: Euk…
245087_at	-1.47265	0.000245958	7.40112	7.69594	7.46917	5.96971	6.00034	6.17824	DAR2	AT2G39830	NP_181513	At2g39830 // 68415.t04503 LIM domain-containing protein contains Pfam profile PF00412: LIM domain // tigr // 11 // --- /// AT2G39830.1 // cdna:known chromosome:TAIR10:2:16619762:16623791:-1 gene:AT2G39830 transcript:AT2G39830.1 description: Protein DA1-related 2 // ensembl // 11 // --- /// FGENESH00000022922 // cdna:novel chromosome:TAIR10:2:16619950:16622953:-1 transcript:FGENESH00000022922 desc…
245088_at	0.368789	0.0622921	3.50497	3.50948	3.69654	3.82677	4.05294	3.93766	AT2G39850	AT2G39850	NP_565915	At2g39850 // 68415.t04505 subtilase family protein contains similarity to subtilisin-like protease C1 GI:13325079 from [Glycine max] // tigr // 10 // --- /// AT2G39850.1 // cdna:known chromosome:TAIR10:2:16630473:16634253:1 gene:AT2G39850 transcript:AT2G39850.1 description: Subtilisin-like serine endopeptidase family protein // ensembl // 11 // --- /// FGENESH00000022926 // cdna:novel chromosome:…
245089_at	-0.417032	0.163352	8.6002	9.26572	8.78659	8.71566	8.52928	8.15648	AT2G45290	AT2G45290	NP_566041	At2g45290 // 68415.t05155 transketolase, putative strong similarity to transketolase 1 [Capsicum annuum] GI:3559814; contains Pfam profiles PF02779: Transketolase, pyridine binding domain, PF02780: Transketolase, C-terminal domain, PF00456: Transketolase, thiamine diphosphate binding domain // tigr // 11 // --- /// AT2G45290.1 // cdna:known chromosome:TAIR10:2:18672682:18675906:1 gene:AT2G45290 t…
245090_at	1.00167	0.0571953	5.53995	4.1053	4.15017	5.75062	5.52984	5.51998	AT2G40900	AT2G40900	NP_181622	AK226262 // Arabidopsis thaliana mRNA for putative integral membrane protein nodulin, clone: RAFL05-05-J17. // gb // 11 // --- /// At2g40900 // 68415.t04641 nodulin MtN21 family protein similar to MtN21 [Medicago truncatula] GI:2598575; contains Pfam profile PF00892: Integral membrane protein // tigr // 10 // --- /// AT2G40900.1 // cdna:known chromosome:TAIR10:2:17063122:17065684:-1 gene:AT2G4090…
245091_at	0.693396	0.00902706	3.26023	3.334	3.36785	3.76703	4.21238	4.06286	AT2G40910	AT2G40910	NP_181623 /// NP_973653	At2g40910 // 68415.t04642 F-box protein-related similar to F-box protein family, AtFBX9 (GI:20197985) [Arabidopsis thaliana]; similar to F-box protein family, AtFBX8 (GI:20197464) [Arabidopsis thaliana] // tigr // 11 // --- /// AT2G40910.1 // cdna:known chromosome:TAIR10:2:17069868:17071657:-1 gene:AT2G40910 transcript:AT2G40910.1 description: F-box protein At2g40910 // ensembl // 11 // --- /// A…
245092_at	0.424927	0.0595647	6.9783	7.40351	7.03732	7.52377	7.63322	7.53691	BZIP17	AT2G40950	NP_565946	At2g40950 // 68415.t04648 bZIP transcription factor family protein similar to AtbZIP transcription factor GI:17065880 from [Arabidopsis thaliana]; contains Pfam profile: bZIP transcription factor PF00170 // tigr // 10 // --- /// AT2G40950.1 // cdna:known chromosome:TAIR10:2:17087620:17090424:-1 gene:AT2G40950 transcript:AT2G40950.1 description: bZIP transcription factor 17 // ensembl // 11 // ---…
245093_at	-0.75463	0.0461148	7.98364	7.91433	8.80594	7.57325	7.22084	7.64592	AT2G40815	AT2G40815	NP_001154566	AT2G40815.1 // cdna:known chromosome:TAIR10:2:17034541:17036208:-1 gene:AT2G40815 transcript:AT2G40815.1 description: Calcium-dependent lipid-binding (CaLB domain) family protein // ensembl // 11 // --- /// At2g40820 // 68415.t04634 proline-rich family protein contains proline rich extensin domains, INTERPRO:IPR002965 // tigr // 11 // --- /// FGENESH00000010963 // cdna:novel chromosome:TAIR10:2:1…
245094_at	0.0334401	0.888645	11.2296	10.6843	11.1145	11.1016	10.9632	11.0639	DPE2	AT2G40840	NP_181616	AT2G40840.1 // cdna:known chromosome:TAIR10:2:17044963:17050947:1 gene:AT2G40840 transcript:AT2G40840.1 description: 4-alpha-glucanotransferase DPE2 // ensembl // 11 // --- /// AY081315 // Arabidopsis thaliana 4-alpha-glucanotransferase (At2g40840) mRNA, complete cds. // gb // 11 // --- /// BT010364 // Arabidopsis thaliana At2g40840 mRNA, complete cds. // gb // 11 // --- /// FGENESH00000010978 //…
245095_at	-0.17411	0.42243	4.81423	4.3838	4.44018	4.22575	4.3887	4.50143	AT2G40860	AT2G40860	NP_850336	At2g40860 // 68415.t04638 protein kinase family protein / protein phosphatase 2C ( PP2C) family protein contains Pfam PF00481: Protein phosphatase 2C domain; contains Pfam PF00069: Protein kinase domain; similar to partner of PIX 1 (GI:21702695) [Homo sapiens] // tigr // 10 // --- /// AT2G40860.1 // cdna:known chromosome:TAIR10:2:17053568:17057182:-1 gene:AT2G40860 transcript:AT2G40860.1 descript…
245096_at	-1.79047	0.000106286	9.89382	10.1783	10.1772	8.3455	8.26527	8.26721	ATCYSA	AT2G40880	NP_181620	AB044405 // Arabidopsis thaliana FL3-27 mRNA for cysteine proteinase inhibitor homolog, complete cds. // gb // 10 // --- /// At2g40880 // 68415.t04639 cysteine protease inhibitor, putative / cystatin, putative (FL3-27) similar to PRLI-interacting factor M [Arabidopsis thaliana] GI:11139270, cysteine proteinase inhibitor [Brassica rapa] GI:762785; contains Pfam profile PF00031: Cystatin domain // …
245097_at	0.499915	0.045846	7.57683	7.99382	7.86158	8.42897	8.08887	8.41413	AT2G40935	AT2G40935	NP_001118490 /// NP_565945 /// NP_850339	At2g40935 // 68415.t04646 expressed protein low similarity to PGPS/D12 [Petunia x hybrida] GI:4105794; contains Pfam profile PF04749: Protein of unknown function, DUF614 // tigr // 11 // --- /// AT2G40935.1 // cdna:known chromosome:TAIR10:2:17082975:17084347:1 gene:AT2G40935 transcript:AT2G40935.1 description: Protein PLANT CADMIUM RESISTANCE 10 // ensembl // 11 // --- /// AT2G40935.2 // cdna:kno…
245098_at	0.319987	0.218687	8.71067	9.34243	9.33917	9.49218	9.47842	9.38164	ERS1	AT2G40940	NP_181626	At2g40940 // 68415.t04647 ethylene response sensor / ethylene-responsive sensor (ERS) identical to ethylene response sensor (ERS) [Arabidopsis thaliana] GI:1046225 // tigr // 10 // --- /// AT2G40940.1 // cdna:known chromosome:TAIR10:2:17084356:17087297:-1 gene:AT2G40940 transcript:AT2G40940.1 description: Ethylene response sensor 1 // ensembl // 11 // --- /// AY054532 // Arabidopsis thaliana ethy…
245099_at	0.94439	0.00121174	8.48787	8.66218	8.38022	9.4393	9.47851	9.44563	RHC1A	AT2G40830	NP_565942 /// NP_973651 /// NP_973652	AF079180 // Arabidopsis thaliana RING-H2 finger protein RHC1a mRNA, complete cds. // gb // 11 // --- /// At2g40830 // 68415.t04635 zinc finger (C3HC4-type RING finger) family protein contains Pfam domain, PF00097: Zinc finger, C3HC4 type (RING finger) // tigr // 11 // --- /// AT2G40830.1 // cdna:known chromosome:TAIR10:2:17042652:17044859:1 gene:AT2G40830 transcript:AT2G40830.1 description: RING-…
245100_at	-0.671394	0.0144345	7.89569	8.21347	8.41853	7.40836	7.59612	7.50904	UBP5	AT2G40930	NP_565944	AF048705 // Arabidopsis thaliana ubiquitin-specific protease (UBP5) mRNA, complete cds. // gb // 10 // --- /// At2g40930 // 68415.t04645 ubiquitin-specific protease 5, putative (UBP5) similar to GI:6648604 // tigr // 10 // --- /// AT2G40930.1 // cdna:known chromosome:TAIR10:2:17076312:17082433:-1 gene:AT2G40930 transcript:AT2G40930.1 description: Ubiquitin carboxyl-terminal hydrolase 5 // ensembl…
245101_at	-0.329322	0.161834	9.91253	10.4722	10.3723	9.95952	9.92894	9.88054	CYP98A3	AT2G40890	NP_850337	AK226377 // Arabidopsis thaliana mRNA for cytochrome P450 like protein, complete cds, clone: RAFL05-18-L20. // gb // 10 // --- /// At2g40890 // 68415.t04640 cytochrome P450 98A3, putative (CYP98A3) identical to Cytochrome P450 98A3 (SP|O22203) [Arabidopsis thaliana]; similar to gi:17978651 from Pinus taeda // tigr // 11 // --- /// AT2G40890.1 // cdna:known chromosome:TAIR10:2:17058053:17060652:-1…
245102_at	0.06334	0.76242	3.0542	3.16174	3.21852	2.96935	3.25691	3.39822	---	---	---	At2g41580 // 68415.t04715 non-LTR retrotransposon family (LINE) has a 4.7e-42 P-value blast match to GB:NP_038602 L1 repeat, Tf subfamily, member 18 (LINE-element) [Mus musculus] // tigr // 11 // --- /// AT2G41580.1 // cdna:pseudogene chromosome:TAIR10:2:17339804:17343088:1 gene:AT2G41580 transcript:AT2G41580.1 description: transposable element gene // ensembl // 11 // --- /// FGENESH00000008801 …
245103_at	0.327056	0.142788	3.63689	3.55006	3.68088	3.87528	4.23635	3.73737	AT2G41590	AT2G41590	NP_181690	At2g41590 // 68415.t04716 expressed protein similar to zinc finger protein [Arabidopsis thaliana] GI:976277 // tigr // 11 // --- /// AT2G41590.1 // cdna:known chromosome:TAIR10:2:17343360:17345005:1 gene:AT2G41590 transcript:AT2G41590.1 description: unknown protein\x3b BEST Arabidopsis thaliana protein match is\x3a unknown protein (TAIR\x3aAT5G25200.1)\x3b Has 221 Blast hits to 217 proteins in 10…
245104_at	1.24799	0.000416896	8.14194	8.16796	8.04964	9.52365	9.20983	9.37003	AT2G41600	AT2G41600	NP_001078037 /// NP_001118502 /// NP_001118503 /// NP_181691 /// NP_973660	At2g41600 // 68415.t04717 expressed protein // tigr // 10 // --- /// AT2G41600.1 // cdna:known chromosome:TAIR10:2:17345436:17346737:-1 gene:AT2G41600 transcript:AT2G41600.1 description: Mitochondrial glycoprotein family protein // ensembl // 11 // --- /// AT2G41600.2 // cdna:known chromosome:TAIR10:2:17345377:17346737:-1 gene:AT2G41600 transcript:AT2G41600.2 description: Mitochondrial glycoprote…
245105_at	0.61606	0.0375844	3.79174	3.85921	3.60882	4.7043	3.99952	4.40414	AT2G41610	AT2G41610	NP_181692	At2g41610 // 68415.t04718 expressed protein // tigr // 11 // --- /// AT2G41610.1 // cdna:known chromosome:TAIR10:2:17347157:17348239:1 gene:AT2G41610 transcript:AT2G41610.1 description: unknown protein\x3b Has 35333 Blast hits to 34131 proteins in 2444 species\x3a Archae - 798\x3b Bacteria - 22429\x3b Metazoa - 974\x3b Fungi - 991\x3b Plants - 531\x3b Viruses - 0\x3b Other Eukaryotes - 9610 (sour…
245106_at	-1.52375	0.00106674	11.5395	12.0685	11.5685	9.87339	10.2936	10.4383	AT2G41650	AT2G41650	NP_181696	At2g41650 // 68415.t04722 expressed protein // tigr // 9 // --- /// AT2G41650.1 // cdna:known chromosome:TAIR10:2:17363907:17364434:1 gene:AT2G41650 transcript:AT2G41650.1 description: unknown protein\x3b FUNCTIONS IN\x3a molecular_function unknown\x3b INVOLVED IN\x3a biological_process unknown\x3b LOCATED IN\x3a chloroplast\x3b EXPRESSED IN\x3a 22 plant structures\x3b EXPRESSED DURING\x3a 13 gro…
245107_at	-0.118465	0.540414	3.83706	3.71005	3.70007	3.54583	3.84378	3.50218	AT-HSFB3	AT2G41690	NP_181700	At2g41690 // 68415.t04726 heat shock transcription factor family protein contains Pfam profile: PF00447 HSF-type DNA-binding domain // tigr // 11 // --- /// AT2G41690.1 // cdna:known chromosome:TAIR10:2:17381723:17382577:1 gene:AT2G41690 transcript:AT2G41690.1 description: Heat stress transcription factor B-3 // ensembl // 11 // --- /// BT029452 // Arabidopsis thaliana At2g41690 mRNA, complete cd…
245108_at	0.817367	0.148321	6.93183	5.15126	5.54511	6.65236	6.92376	6.50418	CKX1	AT2G41510	NP_181682	At2g41510 // 68415.t04708 FAD-binding domain-containing protein / cytokinin oxidase family protein similar to cytokinin oxidase, Zea mays [gi:3882018] [gi:3441978] // tigr // 11 // --- /// AT2G41510.1 // cdna:known chromosome:TAIR10:2:17314532:17317003:1 gene:AT2G41510 transcript:AT2G41510.1 description: Cytokinin dehydrogenase 1 // ensembl // 11 // --- /// FGENESH00000008797 // cdna:novel chromo…
245109_at	-0.0672562	0.780181	6.75259	6.27211	6.30207	6.5316	6.38723	6.20619	AT2G41520	AT2G41520	NP_850351 /// NP_973659	At2g41520 // 68415.t04709 DNAJ heat shock N-terminal domain-containing protein contains Pfam profiles PF00226: DnaJ domain, PF00515: TPR Domain // tigr // 11 // --- /// AT2G41520.1 // cdna:known chromosome:TAIR10:2:17317485:17323021:1 gene:AT2G41520 transcript:AT2G41520.1 description: Heat shock protein DnaJ with tetratricopeptide repeat // ensembl // 10 // --- /// AT2G41520.2 // cdna:known chrom…
245110_at	-1.27634	0.00204279	7.09862	7.38036	6.91864	5.7112	6.22571	5.6317	AT2G41550	AT2G41550	NP_181686	AK118768 // Arabidopsis thaliana At2g41550 mRNA for unknown protein, complete cds, clone: RAFL21-10-L19. // gb // 11 // --- /// At2g41550 // 68415.t04712 expressed protein // tigr // 11 // --- /// AT2G41550.1 // cdna:known chromosome:TAIR10:2:17328970:17331173:-1 gene:AT2G41550 transcript:AT2G41550.1 description: Rho termination factor // ensembl // 11 // --- /// BT005497 // Arabidopsis thaliana …
245111_at	0.490693	0.066917	3.34216	2.85183	3.40375	3.52828	3.85647	3.68507	---	---	---	At2g41570 // 68415.t04714 hypothetical protein similar to zinc finger protein [Arabidopsis thaliana] GI:976277 // tigr // 11 // --- /// AT2G41570.1 // cdna:pseudogene chromosome:TAIR10:2:17337737:17338993:1 gene:AT2G41570 transcript:AT2G41570.1 description: transposable element gene // ensembl // 11 // --- /// AY464592 // Arabidopsis thaliana At2g41570 mRNA, partial sequence. // gb // --- // chr2…
245112_at	2.01625	6.18301e-05	7.69419	7.71336	7.86435	9.68728	9.74826	9.8851	GPDHC1	AT2G41540	NP_001031525 /// NP_181685 /// NP_850352	AK317356 // Arabidopsis thaliana AT2G41540 mRNA, complete cds, clone: RAFL25-22-G19. // gb // 11 // --- /// At2g41540 // 68415.t04711 NAD-dependent glycerol-3-phosphate dehydrogenase family protein weak similarity to SP|P46919 Glycerol-3-phosphate dehydrogenase [NAD(P)+] (EC 1.1.1.94) {Bacillus subtilis}; contains Pfam profile PF01210: NAD-dependent glycerol-3-phosphate dehydrogenase // tigr // 1…
245113_at	0.309933	0.236222	8.57344	8.48662	7.90616	8.54338	8.62592	8.72672	MIZ1	AT2G41660	NP_565953	AF345340 // Arabidopsis thaliana T32G6.18/At2g41660 mRNA, complete cds. // gb // 10 // --- /// At2g41660 // 68415.t04723 expressed protein contains Pfam profile PF04759: Protein of unknown function, DUF617 // tigr // 11 // --- /// AT2G41660.1 // cdna:known chromosome:TAIR10:2:17367822:17369189:1 gene:AT2G41660 transcript:AT2G41660.1 description: Protein MIZU-KUSSEI 1 // ensembl // 11 // --- /// B…
245114_at	0.567736	0.0154734	9.77068	9.65392	9.45884	10.1196	10.1513	10.3158	TFIIB	AT2G41630	NP_181694	At2g41630 // 68415.t04720 transcription initiation factor IIB-1 / general transcription factor TFIIB-1 (TFIIB1) identical to transcription initiation factor IIB-1 (TFIIB1) SP:P48512 from [Arabidopsis thaliana] // tigr // 11 // --- /// AT2G41630.1 // cdna:known chromosome:TAIR10:2:17355331:17357598:-1 gene:AT2G41630 transcript:AT2G41630.1 description: Transcription initiation factor IIB-1 // ensem…
245115_at	1.02354	0.0010267	10.2227	10.0093	9.98945	11.0387	11.2316	11.0218	SFGH	AT2G41530	NP_181684	AF378875 // Arabidopsis thaliana At2g41530/T32G6.5 mRNA, complete cds. // gb // 11 // --- /// AF446861 // Arabidopsis thaliana At2g41530/T32G6.5 mRNA, complete cds. // gb // 11 // --- /// At2g41530 // 68415.t04710 esterase, putative similar to SP|P10768 Esterase D (EC 3.1.1.1) {Homo sapiens}; contains Pfam profile: PF00756 putative esterase // tigr // 9 // --- /// AT2G41530.1 // cdna:known chromo…
245116_at	0.189822	0.404555	7.70204	8.12599	8.02583	8.15323	8.33611	7.93399	AT2G41620	AT2G41620	NP_565951	At2g41620 // 68415.t04719 nucleoporin interacting component family protein contains Pfam profile PF04097: Nucleoporin interacting component // tigr // 10 // --- /// AT2G41620.1 // cdna:known chromosome:TAIR10:2:17347304:17355084:-1 gene:AT2G41620 transcript:AT2G41620.1 description: Nuclear pore complex protein NUP93A // ensembl // 11 // --- /// AY034907 // Arabidopsis thaliana unknown protein (At…
245117_at	0.328429	0.157802	8.39806	8.58601	8.11512	8.87952	8.53787	8.66709	ACA4	AT2G41560	NP_181687	AF200739 // Arabidopsis thaliana plasma membrane-type calcium ATPase isoform 4 (ACA4) mRNA, complete cds. // gb // 11 // --- /// AK230336 // Arabidopsis thaliana mRNA for putative Ca2+-ATPase, complete cds, clone: RAFL24-19-A03. // gb // 11 // --- /// At2g41560 // 68415.t04713 calcium-transporting ATPase 4, plasma membrane-type / Ca2+-ATPase, isoform 4 (ACA4) identical to SP|O22218 Calcium-transp…
245118_at	-0.857949	0.0127431	11.4475	10.8506	10.9339	10.1137	10.503	10.0415	NTRC	AT2G41680	NP_565954	At2g41680 // 68415.t04725 thioredoxin reductase, putative / NADPH-dependent thioredoxin reductase, putative The last 2 exons encode thioredoxin. There is an EST match to exons 5-7, and the distance between exon 7 and exon 8 is only 90bp. It is unlikely this is two separate genes, but more likely a hybrid protein. // tigr // 9 // --- /// AT2G41680.1 // cdna:known chromosome:TAIR10:2:17376155:17379…
245119_at	0.396061	0.602629	4.33064	6.44315	6.669	6.60204	6.24094	5.78799	AT2G41640	AT2G41640	NP_001189728 /// NP_565952	AF370603 // Arabidopsis thaliana Unknown protein (At2g41640; T32G6.16) mRNA, complete cds. // gb // 11 // --- /// AF419579 // Arabidopsis thaliana At2g41640/T32G6.16 mRNA, complete cds. // gb // 11 // --- /// At2g41640 // 68415.t04721 expressed protein contains Pfam domain, PF04577: Protein of unknown function (DUF563) // tigr // 11 // --- /// AT2G41640.1 // cdna:known chromosome:TAIR10:2:1736049…
245120_at	-1.45045	0.00264468	9.31777	8.69686	9.30286	7.63751	8.03937	7.28926	HOS1	AT2G39810	NP_181511	At2g39810 // 68415.t04501 expressed protein // tigr // 11 // --- /// AT2G39810.1 // cdna:known chromosome:TAIR10:2:16612800:16618057:1 gene:AT2G39810 transcript:AT2G39810.1 description: E3 ubiquitin-protein ligase HOS1 // ensembl // 11 // --- /// BT004255 // Arabidopsis thaliana clone RAFL15-18-E07 (R20518) unknown protein (At2g39810) mRNA, complete cds. // gb // 11 // --- /// BT005517 // Arabido…
245121_at	1.17749	0.000502241	11.6589	11.8243	11.9391	13.0652	12.9403	12.9492	AT2G47610	AT2G47610	NP_182283	AF385719 // Arabidopsis thaliana At2g47610/T30B22.8 mRNA, complete cds. // gb // 11 // --- /// At2g47610 // 68415.t05420 60S ribosomal protein L7A (RPL7aA) // tigr // 10 // --- /// AT2G47610.1 // cdna:known chromosome:TAIR10:2:19529744:19531659:1 gene:AT2G47610 transcript:AT2G47610.1 description: 60S ribosomal protein L7a-1 // ensembl // 11 // --- /// AY052674 // Arabidopsis thaliana At2g47610/T3…
245122_at	0.362276	0.192095	8.50702	8.85959	9.21052	9.02936	9.20444	9.43015	AT2G47420	AT2G47420	NP_182264	At2g47420 // 68415.t05400 dimethyladenosine transferase, putative similar to SP|P41819 Dimethyladenosine transferase (EC 2.1.1.-) (S-adenosylmethionine-6-N', N'-adenosyl(rRNA) dimethyltransferase) {Saccharomyces cerevisiae}; contains Pfam profile PF00398: ribosomal RNA adenine dimethylase family protein // tigr // 11 // --- /// AT2G47420.1 // cdna:known chromosome:TAIR10:2:19457485:19458881:1 gen…
245123_at	0.713993	0.0320144	10.4675	10.0016	9.59669	10.6886	10.8028	10.7164	CAO	AT2G47450	NP_566101	At2g47450 // 68415.t05403 chloroplast signal recognition particle component (CAO) nearly identical to CAO [Arabidopsis thaliana] GI:4102582 // tigr // 11 // --- /// AT2G47450.1 // cdna:known chromosome:TAIR10:2:19472681:19474314:1 gene:AT2G47450 transcript:AT2G47450.1 description: Signal recognition particle 43 kDa protein, chloroplastic // ensembl // 11 // --- /// AY050442 // Arabidopsis thalian…
245124_at	0.914545	0.0172241	9.07195	10.0125	9.78603	10.603	10.4678	10.5433	U1A	AT2G47580	NP_182280	At2g47580 // 68415.t05417 small nuclear ribonucleoprotein U1A / spliceosomal protein U1A / U1snRNP-specific protein identical to GB:Z49991 U1snRNP-specific protein [Arabidopsis thaliana] // tigr // 10 // --- /// AT2G47580.1 // cdna:known chromosome:TAIR10:2:19517187:19518871:1 gene:AT2G47580 transcript:AT2G47580.1 description: U1 small nuclear ribonucleoprotein A // ensembl // 11 // --- /// AY052…
245125_at	-0.146903	0.566015	4.07704	4.36913	4.61949	4.22817	4.44188	3.9549	CKI1	AT2G47430	NP_182265	At2g47430 // 68415.t05401 cytokinin-responsive histidine kinase (CKI1) identical to GB:D87545 // tigr // 10 // --- /// AT2G47430.1 // cdna:known chromosome:TAIR10:2:19459045:19464087:-1 gene:AT2G47430 transcript:AT2G47430.1 description: Histidine kinase CKI1 // ensembl // 11 // --- /// D87545 // Arabidopsis thaliana mRNA for histidine kinase homolog, complete cds. // gb // 11 // --- /// FGENESH00…
245126_at	0.029456	0.951117	6.56285	7.8574	7.31405	7.64226	6.85958	7.32083	MYB12	AT2G47460	NP_182268	AF062864 // Arabidopsis thaliana putative transcription factor (MYB12) mRNA, complete cds. // gb // 11 // --- /// AK221768 // Arabidopsis thaliana mRNA for putative MYB family transcription factor, complete cds, clone: RAFL21-63-F22. // gb // 10 // --- /// At2g47460 // 68415.t05404 myb family transcription factor (MYB12) similar to myb-related DNA-binding protein GI:1020155 from [Arabidopsis thal…
245127_at	0.660751	0.00590993	7.59256	7.81871	7.82515	8.44684	8.36691	8.40493	ATMHX	AT2G47600	NP_566105	AF109178 // Arabidopsis thaliana magnesium/proton exchanger AtMHX mRNA, complete cds. // gb // 11 // --- /// At2g47600 // 68415.t05419 magnesium/proton exchanger (MHX1) identical to magnesium/proton exchanger AtMHX [Arabidopsis thaliana] gi|6492237|gb|AAF14229; Ca2+:Cation Antiporter (CaCA) Family member PMID:11500563 // tigr // 10 // --- /// AT2G47600.1 // cdna:known chromosome:TAIR10:2:19524160…
245128_at	-0.444898	0.0502799	4.21727	3.84572	3.87989	3.55544	3.41423	3.63851	AT2G45380	AT2G45380	NP_001031542 /// NP_850433	At2g45380 // 68415.t05163 expressed protein similar to gi2344899|AC002388 // tigr // 9 // --- /// AT2G45380.1 // cdna:known chromosome:TAIR10:2:18699428:18703093:-1 gene:AT2G45380 transcript:AT2G45380.1 description: FUNCTIONS IN\x3a molecular_function unknown\x3b INVOLVED IN\x3a biological_process unknown\x3b LOCATED IN\x3a cellular_component unknown\x3b EXPRESSED IN\x3a inflorescence meristem, f…
245129_at	-0.369763	0.0623005	5.36893	5.25187	5.32287	5.10399	4.91859	4.81181	CRR4	AT2G45350	NP_182060	At2g45350 // 68415.t05161 pentatricopeptide (PPR) repeat-containing protein contains INTERPRO:IPR002885 PPR repeats // tigr // 11 // --- /// AT2G45350.1 // cdna:known chromosome:TAIR10:2:18694816:18696657:-1 gene:AT2G45350 transcript:AT2G45350.1 description: Pentatricopeptide repeat-containing protein At2g45350, chloroplastic // ensembl // 11 // --- /// FGENESH00000011659 // cdna:novel chromosome…
245130_at	-0.128335	0.509515	7.95792	7.65567	7.78865	7.78733	7.51793	7.71198	AT2G45340	AT2G45340	NP_182059	At2g45340 // 68415.t05160 leucine-rich repeat transmembrane protein kinase, putative // tigr // 10 // --- /// AT2G45340.1 // cdna:known chromosome:TAIR10:2:18691722:18694725:1 gene:AT2G45340 transcript:AT2G45340.1 description: Leucine-rich repeat protein kinase family protein // ensembl // 11 // --- /// FGENESH00000011684 // cdna:novel chromosome:TAIR10:2:18691739:18694466:1 transcript:FGENESH000…
245131_s_at	0.100409	0.605697	8.50216	8.2618	8.45085	8.38598	8.44868	8.68137	emb1067	AT2G45330 /// AT5G23600	NP_001031541 /// NP_182058 /// NP_197750	At2g45330 // 68415.t05159 tRNA 2'phosphotransferase, putative contains similarity to Swiss-Prot:Q12272 tRNA 2'phosphotransferase [Saccharomyces cerevisiae]; contains Pfam domain PF01885: RNA 2'-phosphotransferase, Tpt1 / KptA family // tigr // 10 // --- /// AT2G45330.1 // cdna:known chromosome:TAIR10:2:18686336:18688035:1 gene:AT2G45330 transcript:AT2G45330.1 description: RNA 2'-phosphotransferas…
245132_at	0.42381	0.0435656	6.76513	6.95867	7.11318	7.37849	7.33138	7.39855	AT2G45320	AT2G45320	NP_850432	At2g45320 // 68415.t05158 expressed protein // tigr // 10 // --- /// AT2G45320.1 // cdna:known chromosome:TAIR10:2:18684116:18686145:-1 gene:AT2G45320 transcript:AT2G45320.1 description: unknown protein\x3b FUNCTIONS IN\x3a molecular_function unknown\x3b INVOLVED IN\x3a biological_process unknown\x3b LOCATED IN\x3a mitochondrion\x3b EXPRESSED IN\x3a 20 plant structures\x3b EXPRESSED DURING\x3a 10…
245133_at	0.902106	0.00251264	5.98826	6.23918	5.92718	7.02636	6.78856	7.04601	GAE4	AT2G45310	NP_182056	At2g45310 // 68415.t05157 NAD-dependent epimerase/dehydratase family protein similar to nucleotide sugar epimerase from Vibrio vulnificus GI:3093975 [PID:g3093975], WbnF [Escherichia coli] GI:5739472, CAPI protein {Staphylococcus aureus} SP|P39858; contains Pfam profile PF01370 NAD dependent epimerase/dehydratase family // tigr // 11 // --- /// AT2G45310.1 // cdna:known chromosome:TAIR10:2:186820…
245134_s_at	0.732969	0.00638487	7.98623	8.27382	8.07457	8.70012	8.81449	9.01891	AT2G45250 /// AT4G38280	AT2G45250 /// AT4G38280	NP_001078062 /// NP_182050 /// NP_195541	AK175671 // Arabidopsis thaliana mRNA for putative protein, complete cds, clone: RAFL22-16-K16. // gb // 11 // --- /// AK175744 // Arabidopsis thaliana mRNA for putative protein, complete cds, clone: RAFL22-29-E16. // gb // 11 // --- /// AK176050 // Arabidopsis thaliana mRNA for putative protein, complete cds, clone: RAFL22-79-H09. // gb // 11 // --- /// AK176576 // Arabidopsis thaliana mRNA for …
245135_at	0.148074	0.373868	3.59278	3.52213	3.5461	3.76477	3.60669	3.73378	---	---	---	At2g45230 // 68415.t05149 non-LTR retrotransposon family (LINE) has a 3.9e-46 P-value blast match to GB:AAB41224 ORF2 (LINE-element) [Rattus norvegicus] // tigr // 11 // --- /// AT2G45230.1 // cdna:pseudogene chromosome:TAIR10:2:18651320:18655444:-1 gene:AT2G45230 transcript:AT2G45230.1 description: transposable element gene // ensembl // 11 // --- /// FGENESH00000011665 // cdna:novel chromosome:…
245136_at	0.366755	0.185079	5.92885	5.26151	5.2484	5.78674	5.78903	5.96327	AT2G45210	AT2G45210	NP_182046	At2g45210 // 68415.t05147 auxin-responsive protein-related weakly similar to small auxin up RNA (GI:546362) {Arabidopsis thaliana} // tigr // 11 // --- /// AT2G45210.1 // cdna:known chromosome:TAIR10:2:18641566:18642704:1 gene:AT2G45210 transcript:AT2G45210.1 description: Auxin-responsive protein SAUR36 // ensembl // 11 // --- /// BT002787 // Arabidopsis thaliana clone RAFL15-02-C10 (R20172) puta…
245137_at	0.332694	0.141015	5.72372	5.87675	6.1777	6.33471	6.09073	6.35081	AT2G45460	AT2G45460	NP_001189750 /// NP_001189751 /// NP_850437	At2g45460 // 68415.t05172 forkhead-associated domain-containing protein / FHA domain-containing protein // tigr // 11 // --- /// AT2G45460.1 // cdna:known chromosome:TAIR10:2:18736839:18741690:-1 gene:AT2G45460 transcript:AT2G45460.1 description: SMAD/FHA domain-containing protein // ensembl // 11 // --- /// AT2G45460.2 // cdna:known chromosome:TAIR10:2:18736828:18741841:-1 gene:AT2G45460 transcr…
245138_at	0.530128	0.0574858	9.51414	10.0734	10.1355	10.3618	10.3801	10.5715	AFO	AT2G45190	NP_566037	AF074948 // Arabidopsis thaliana FIL mRNA, complete cds. // gb // 11 // --- /// AF087015 // Arabidopsis thaliana abnormal floral organs protein (AFO) mRNA, complete cds. // gb // 11 // --- /// AF136538 // Arabidopsis thaliana YABBY1 (YABBY1) mRNA, complete cds. // gb // 11 // --- /// At2g45190 // 68415.t05145 axial regulator YABBY1 (YABBY1) / abnormal floral organs protein (AFO) / filamentous flo…
245139_at	2.86409	2.27916e-05	6.71529	6.79889	6.65019	9.56462	9.66002	9.53198	AHL22	AT2G45430	NP_182067	At2g45430 // 68415.t05169 DNA-binding protein-related contains Pfam domain PF03479: Domain of unknown function (DUF296), found in AT-hook motifs Pfam:PF02178 // tigr // 11 // --- /// AT2G45430.1 // cdna:known chromosome:TAIR10:2:18727561:18728935:1 gene:AT2G45430 transcript:AT2G45430.1 description: AT-hook motif nuclear-localized protein 22 // ensembl // 11 // --- /// BT014980 // Arabidopsis thal…
245140_at	3.33692	0.000196936	4.62676	5.28932	5.98845	8.71473	8.58744	8.61312	LBD18	AT2G45420	NP_850436	AB473853 // Arabidopsis thaliana ASL20 mRNA for ASYMMETRIC LEAVES2-like 20 protein, complete cds. // gb // 11 // --- /// AF447891 // Arabidopsis thaliana LOB DOMAIN 18 (LBD18) mRNA, complete cds. // gb // 11 // --- /// At2g45420 // 68415.t05168 LOB domain protein 18 / lateral organ boundaries domain protein 18 (LBD18) identical to LOB DOMAIN 18 [Arabidopsis thaliana] GI:17227164; supported by ful…
245141_at	1.60962	0.000139799	7.96045	8.09213	8.09884	9.80702	9.5894	9.58385	BEN1	AT2G45400	NP_182064	At2g45400 // 68415.t05164 dihydroflavonol 4-reductase family / dihydrokaempferol 4-reductase family similar to dihydroflavonol 4-reductase (SP:P51102), vestitone reductase (Medicago sativa, GI:973249) // tigr // 10 // --- /// AT2G45400.1 // cdna:known chromosome:TAIR10:2:18703829:18706266:-1 gene:AT2G45400 transcript:AT2G45400.1 description: NAD(P)-binding Rossmann-fold superfamily protein // ens…
245142_at	-0.899535	0.0108343	9.68649	9.06967	9.5397	8.78963	8.53524	8.27238	GCP1	AT2G45270	NP_566039	At2g45270 // 68415.t05153 glycoprotease M22 family protein similar to SP|P36175 O-sialoglycoprotein endopeptidase (EC 3.4.24.57) (Glycoprotease) {Pasteurella haemolytica}; contains Pfam profile PF00814: Glycoprotease family // tigr // 10 // --- /// AT2G45270.1 // cdna:known chromosome:TAIR10:2:18666526:18669873:1 gene:AT2G45270 transcript:AT2G45270.1 description: Probable tRNA N6-adenosine threon…
245143_at	-0.065083	0.865405	8.06746	7.18354	7.00679	7.1726	7.5714	7.31853	ZPR1	AT2G45450	NP_566042	At2g45450 // 68415.t05171 expressed protein // tigr // 10 // --- /// AT2G45450.1 // cdna:known chromosome:TAIR10:2:18733275:18734127:-1 gene:AT2G45450 transcript:AT2G45450.1 description: protein binding // ensembl // 11 // --- /// BT024543 // Arabidopsis thaliana At2g45450 mRNA, complete cds. // gb // 11 // --- /// NM_130107 // Arabidopsis thaliana little zipper 1 protein mRNA, complete cds. // r…
245144_at	0.279958	0.206442	9.23745	9.75241	9.62738	9.8723	9.80703	9.77779	MAP1A	AT2G45240	NP_182049	AF250960 // Arabidopsis thaliana methionine aminopeptidase-like protein mRNA, complete cds. // gb // 11 // --- /// AK227222 // Arabidopsis thaliana mRNA for putative methionine aminopeptidase, complete cds, clone: RAFL09-97-J06. // gb // 11 // --- /// At2g45240 // 68415.t05150 methionyl aminopeptidase, putative / methionine aminopeptidase, putative / peptidase M, putative similar to SP|Q01662 Met…
245145_at	2.34356	3.74715e-05	7.56588	7.72169	7.52818	9.96681	9.90168	9.97794	DHDPS2	AT2G45440	NP_182068	AK227890 // Arabidopsis thaliana mRNA for putative dihydrodipicolinate synthase, complete cds, clone: RAFL14-46-C11. // gb // 11 // --- /// At2g45440 // 68415.t05170 dihydrodipicolinate synthase 2 (DHDPS2) identical to dihydrodipicolinate synthase 2 (DHDPS2) [Arabidopsis thaliana] GI:11066382 // tigr // 11 // --- /// AT2G45440.1 // cdna:known chromosome:TAIR10:2:18730840:18733015:1 gene:AT2G45440…
245146_at	0.661955	0.0365237	7.88154	8.32493	8.71145	8.95215	8.98443	8.96721	GOS12	AT2G45200	NP_001189748 /// NP_182045	AF357529 // Arabidopsis thaliana Golgi SNARE 12 protein (GOS12) mRNA, complete cds. // gb // 11 // --- /// At2g45200 // 68415.t05146 Golgi SNARE 12 protein / Golgi SNAP receptor complex member 1 identical to Probable 28 kDa Golgi SNARE protein (Golgi SNAP receptor complex member 1) (SP:O22151) {Arabidopsis thaliana} // tigr // 9 // --- /// AT2G45200.1 // cdna:known chromosome:TAIR10:2:18637503:18…
245147_at	0.238993	0.508917	6.42279	6.29213	7.34868	6.7523	6.99745	7.03083	ATRAD51C	AT2G45280	NP_001189749 /// NP_566040	AB062456 // Arabidopsis thaliana AtRAD51Calpha mRNA, complete cds. // gb // 11 // --- /// AB073493 // Arabidopsis thaliana AtRAD51Cbeta mRNA, complete cds. // gb // 11 // --- /// AK118275 // Arabidopsis thaliana At2g45280 mRNA for putative f4l23 RAD51Calpha DNA repair-recombination factor (RAD51Calpha), complete cds, clone: RAFL19-57-D12. // gb // 11 // --- /// At2g45280 // 68415.t05154 DNA repai…
245148_at	-0.808818	0.273308	7.14494	5.5955	4.54622	4.87834	5.0693	4.91256	AT2G45220	AT2G45220	NP_566038	AF361829 // Arabidopsis thaliana At2g45220/F4L23.27 mRNA, complete cds. // gb // 11 // --- /// At2g45220 // 68415.t05148 pectinesterase family protein contains Pfam profile: PF01095 pectinesterase // tigr // 11 // --- /// AT2G45220.1 // cdna:known chromosome:TAIR10:2:18644084:18646447:-1 gene:AT2G45220 transcript:AT2G45220.1 description: Probable pectinesterase/pectinesterase inhibitor 17 // ense…
245149_at	-0.0846251	0.780383	6.43679	7.12902	6.31212	6.59594	6.40743	6.62068	ATSWI3A	AT2G47620	NP_850476	At2g47620 // 68415.t05421 SWIRM domain-containing protein / DNA-binding family protein contains similarity to SWI/SNF complex 170 KDa subunit [Homo sapiens] gi|1549241|gb|AAC50694; contains Pfam domains PF04433: SWIRM domain, PF00249: Myb-like DNA-binding domain // tigr // 11 // --- /// AT2G47620.1 // cdna:known chromosome:TAIR10:2:19531947:19534401:1 gene:AT2G47620 transcript:AT2G47620.1 descrip…
245150_at	0.180579	0.422126	11.026	11.1057	10.7506	11.1733	11.3493	10.9014	PHR2	AT2G47590	NP_182281	AF053366 // Arabidopsis thaliana photolyase/blue light photoreceptor PHR2 (PHR2) mRNA, complete cds. // gb // 11 // --- /// At2g47590 // 68415.t05418 photolyase/blue light photoreceptor (PHR2) identical to photolyase/blue light photoreceptor PHR2 [Arabidopsis thaliana] GI:3319288; contains Pfam domain, PF00875: deoxyribodipyrimidine photolyase // tigr // 10 // --- /// AT2G47590.1 // cdna:known ch…
245151_at	-2.55088	0.00894678	7.25719	9.43609	9.54405	6.16742	5.85179	6.56549	AT2G47550	AT2G47550	NP_566103	At2g47550 // 68415.t05414 pectinesterase family protein contains Pfam profile: PF01095 pectinesterase // tigr // 11 // --- /// AT2G47550.1 // cdna:known chromosome:TAIR10:2:19508980:19511792:1 gene:AT2G47550 transcript:AT2G47550.1 description: Probable pectinesterase/pectinesterase inhibitor 20 // ensembl // 11 // --- /// AY058099 // Arabidopsis thaliana At2g47550/T30B22.15 mRNA, complete cds. //…
245152_at	1.09061	0.00108781	7.38755	6.98616	7.30922	8.27288	8.29166	8.39022	NDT1	AT2G47490	NP_566102	AF372957 // Arabidopsis thaliana At2g47490/T30B22.21 mRNA, complete cds. // gb // 11 // --- /// AK316807 // Arabidopsis thaliana AT2G47490 mRNA, complete cds, clone: RAFL09-88-E08. // gb // 11 // --- /// At2g47490 // 68415.t05408 mitochondrial substrate carrier family protein contains Pfam profile: PF00153 mitochondrial carrier protein // tigr // 10 // --- /// AT2G47490.1 // cdna:known chromosome…
245153_at	-4.8182	1.15763e-05	7.62956	7.56792	8.07242	3.05972	2.916	2.83958	AT5G12450	AT5G12450	NP_568278	At5g12450 // 68418.t01334 hypothetical protein similarity to predicted proteins, Arabidopsis thaliana // tigr // 11 // --- /// AT5G12450.1 // cdna:known chromosome:TAIR10:5:4040937:4041128:1 gene:AT5G12450 transcript:AT5G12450.1 description: FBD-like domain family protein // ensembl // 11 // --- /// NM_121283 // Arabidopsis thaliana FBD-like domain family protein mRNA, complete cds. // refseq // …
245154_at	0.173948	0.428809	3.81687	4.26844	3.90984	4.33299	4.13668	4.04731	AT5G12460	AT5G12460	NP_568279	At5g12460 // 68418.t01335 fringe-related protein similarity to predicted proteins + similar to hypothetical protein GB:AAC23643 [Arabidopsis thaliana] + weak similarity to Fringe [Schistocerca gregaria](GI:6573138);Fringe encodes an extracellular protein that regulates Notch signalling. // tigr // 11 // --- /// AT5G12460.1 // cdna:known chromosome:TAIR10:5:4043057:4044583:1 gene:AT5G12460 transcr…
245155_at	0.53971	0.00969682	10.2861	10.2209	10.2983	10.8102	10.7818	10.8326	AT5G12470	AT5G12470	NP_568280	AK176191 // Arabidopsis thaliana mRNA, complete cds, clone: RAFL23-05-N08. // gb // 11 // --- /// AK176209 // Arabidopsis thaliana mRNA, complete cds, clone: RAFL23-08-K10. // gb // 11 // --- /// AK176333 // Arabidopsis thaliana mRNA, complete cds, clone: RAFL23-32-L06. // gb // 11 // --- /// AK176533 // Arabidopsis thaliana mRNA, complete cds, clone: RAFL25-05-E08. // gb // 11 // --- /// AT5G124…
245156_at	-0.893907	0.0115263	7.41844	7.04561	7.63448	6.17085	6.4883	6.75766	CPK7	AT5G12480	NP_001078576 /// NP_568281	AF361634 // Arabidopsis thaliana AT5g19450/F7K24_200 mRNA, complete cds. // gb // 11 // --- /// AK221718 // Arabidopsis thaliana mRNA for calcium-dependent protein kinase - like protein, complete cds, clone: RAFL16-98-M11. // gb // 11 // --- /// At5g12480 // 68418.t01337 calmodulin-domain protein kinase isoform 7 (CPK7) identical to calmodulin-domain protein kinase CDPK isoform 7 [Arabidopsis tha…
245157_at	-1.04653	0.00256438	4.58574	4.47817	4.03652	3.40252	3.35559	3.20273	AT2G33160	AT2G33160	NP_180874	At2g33160 // 68415.t03757 glycoside hydrolase family 28 protein / polygalacturonase (pectinase) family protein similar to polygalacturonase [Salix gilgiana] GI:6714524; contains Pfam profile PF00295: Glycosyl hydrolases family 28 (polygalacturonases) // tigr // 11 // --- /// AT2G33160.1 // cdna:known chromosome:TAIR10:2:14053404:14056246:1 gene:AT2G33160 transcript:AT2G33160.1 description: glycos…
245158_at	0.179161	0.457815	4.03391	4.45003	3.8817	4.21688	4.20416	4.48208	RALFL18	AT2G33130	NP_180872	At2g33130 // 68415.t03755 rapid alkalinization factor (RALF) family protein // tigr // 11 // --- /// AT2G33130.1 // cdna:known chromosome:TAIR10:2:14046521:14046832:-1 gene:AT2G33130 transcript:AT2G33130.1 description: Protein RALF-like 18 // ensembl // 11 // --- /// NM_128873 // Arabidopsis thaliana protein ralf-like 18 mRNA, complete cds. // refseq // 11 // ---
245159_at	0.102653	0.644186	3.58058	3.9402	3.96091	4.12921	3.79167	3.86876	ATCSLD1	AT2G33100	NP_180869	At2g33100 // 68415.t03752 cellulose synthase family protein similar to gi:2827143 from Arabidopsis thaliana (Ath-B) // tigr // 11 // --- /// AT2G33100.1 // cdna:known chromosome:TAIR10:2:14036319:14040044:-1 gene:AT2G33100 transcript:AT2G33100.1 description: Cellulose synthase-like protein D1 // ensembl // 11 // --- /// FGENESH00000017662 // cdna:novel chromosome:TAIR10:2:14036494:14045337:-1 tra…
245160_at	-0.146747	0.370359	3.57124	3.58114	3.55704	3.35247	3.4962	3.42052	AtRLP28	AT2G33080	NP_180867	At2g33080 // 68415.t03750 leucine-rich repeat family protein contains leucine rich-repeat domain Pfam:PF00560, INTERPRO:IPR001611; contains similarity to Cf-2.2 [Lycopersicon pimpinellifolium] gi|1184077|gb|AAC15780 // tigr // 11 // --- /// AT2G33080.1 // cdna:known chromosome:TAIR10:2:14032015:14034237:1 gene:AT2G33080 transcript:AT2G33080.1 description: receptor like protein 28 // ensembl // 11…
245161_at	1.17742	0.0039433	5.28625	5.37115	5.85488	6.33799	6.94713	6.75942	NSP2	AT2G33070	NP_001031468 /// NP_001189663 /// NP_180866	At2g33070 // 68415.t03749 jacalin lectin family protein similar to myrosinase-binding protein homolog [Arabidopsis thaliana] GI:2997767, epithiospecifier [Arabidopsis thaliana] GI:16118845; contains Pfam profiles PF01419 jacalin-like lectin family, PF01344 Kelch motif // tigr // 11 // --- /// AT2G33070.1 // cdna:known chromosome:TAIR10:2:14029190:14031074:-1 gene:AT2G33070 transcript:AT2G33070.1 …
245162_at	-0.463576	0.0373466	5.42055	5.17912	5.05866	4.80804	4.8137	4.64586	XID	AT2G33240	NP_180882	AT2G33240.1 // cdna:known chromosome:TAIR10:2:14086942:14096914:-1 gene:AT2G33240 transcript:AT2G33240.1 description: Myosin-10 // ensembl // 11 // --- /// FGENESH00000017652 // cdna:novel chromosome:TAIR10:2:14086942:14096798:-1 transcript:FGENESH00000017652 description: // ensembl // 11 // --- /// NM_128883 // Arabidopsis thaliana myosin XI D mRNA, complete cds. // refseq // 11 // ---
245163_at	-1.23639	0.0243006	5.20566	6.72528	6.32893	4.74057	4.98419	4.82592	YUC7	AT2G33230	NP_180881	At2g33230 // 68415.t03765 flavin-containing monooxygenase, putative / FMO, putative similar to flavin-containing monooxygenase YUCCA3 [Arabidopsis thaliana] GI:16555356 // tigr // 11 // --- /// AT2G33230.1 // cdna:known chromosome:TAIR10:2:14080411:14081971:-1 gene:AT2G33230 transcript:AT2G33230.1 description: Probable indole-3-pyruvate monooxygenase YUCCA7 // ensembl // 11 // --- /// FGENESH0000…
245164_at	0.156586	0.449226	10.5736	10.4518	10.6621	10.6245	10.97	10.5627	HSP60-2	AT2G33210	NP_001189665 /// NP_850203	AK175415 // Arabidopsis thaliana mRNA for mitochondrial chaperonin (HSP60), complete cds, clone: RAFL21-85-D12. // gb // 11 // --- /// At2g33210 // 68415.t03763 chaperonin, putative similar to SWISS-PROT:Q05046- chaperonin CPN60-2, mitochondrial precursor (HSP60-2) [Cucurbita maxima]; contains Pfam:PF00118 domain, TCP-1/cpn60 chaperonin family // tigr // 9 // --- /// AT2G33210.1 // cdna:known chr…
245165_at	0.203798	0.451273	10.2588	10.5955	9.86816	10.467	10.6032	10.2637	AT2G33180	AT2G33180	NP_180876	At2g33180 // 68415.t03759 expressed protein // tigr // 9 // --- /// AT2G33180.1 // cdna:known chromosome:TAIR10:2:14066463:14067467:1 gene:AT2G33180 transcript:AT2G33180.1 description: unknown protein\x3b FUNCTIONS IN\x3a molecular_function unknown\x3b INVOLVED IN\x3a biological_process unknown\x3b LOCATED IN\x3a chloroplast stroma\x3b EXPRESSED IN\x3a 22 plant structures\x3b EXPRESSED DURING\x3a…
245166_at	-0.330599	0.0990261	6.23886	6.53316	6.21348	5.9602	6.06598	5.96753	AT2G33170	AT2G33170	NP_180875	At2g33170 // 68415.t03758 leucine-rich repeat transmembrane protein kinase, putative similar to receptor protein kinase [Pinus sylvestris] gi|12054894|emb|CAC20842; contains leucine rich repeat (LRR) domains, Pfam:PF00560; contains protein kinase domain, Pfam:PF00069 // tigr // 11 // --- /// AT2G33170.1 // cdna:known chromosome:TAIR10:2:14056250:14060641:-1 gene:AT2G33170 transcript:AT2G33170.1 d…
245167_s_at	2.6009	4.41351e-05	7.54609	7.53775	7.30315	9.90765	10.0172	10.2648	ATVAMP723	AT2G33110 /// AT2G33120	NP_001031469 /// NP_001189664 /// NP_180871 /// NP_850201	AF419564 // Arabidopsis thaliana At2g33120/F25I18.14 mRNA, complete cds. // gb // 11 // --- /// AK317447 // Arabidopsis thaliana AT2G33120 mRNA, complete cds, clone: RAFL25-37-C13. // gb // 9 // --- /// AT2G33110.1 // cdna:known chromosome:TAIR10:2:14041038:14043358:-1 gene:AT2G33110 transcript:AT2G33110.1 description: Vesicle-associated membrane protein 723 // ensembl // 11 // --- /// AT2G33120.…
245168_at	2.34196	0.00151285	10.3682	11.7854	11.6778	13.6243	13.53	13.7029	PKT3	AT2G33150	NP_180873	AB008854 // Arabidopsis thaliana mRNA for 3-ketoacyl-CoA thiolase, complete cds. // gb // 11 // --- /// AF327529 // Arabidopsis thaliana putative 3-ketoacyl-CoA thiolase (At2g33150) mRNA, complete cds. // gb // 11 // --- /// AF349530 // Arabidopsis thaliana putative 3-ketoacyl-CoA thiolase (At2g33150) mRNA, complete cds. // gb // 11 // --- /// At2g33150 // 68415.t03756 acetyl-CoA C-acyltransferas…
245169_at	0.226837	0.306916	10.8567	11.1113	11.2689	11.4314	11.0856	11.4003	AT2G33220	AT2G33220	NP_565761	At2g33220 // 68415.t03764 expressed protein // tigr // 11 // --- /// AT2G33220.1 // cdna:known chromosome:TAIR10:2:14078851:14080157:1 gene:AT2G33220 transcript:AT2G33220.1 description: NADH dehydrogenase // ensembl // 11 // --- /// AY065249 // Arabidopsis thaliana unknown protein (At2g33220) mRNA, complete cds. // gb // 11 // --- /// AY091317 // Arabidopsis thaliana unknown protein (At2g33220) m…
245170_at	0.385274	0.0511612	3.77215	3.61992	3.85947	4.04608	4.20125	4.16003	AT2G47570	AT2G47570	NP_001189771 /// NP_566104	At2g47570 // 68415.t05416 60S ribosomal protein L18 (RPL18A) // tigr // 10 // --- /// AT2G47570.1 // cdna:known chromosome:TAIR10:2:19515898:19517361:-1 gene:AT2G47570 transcript:AT2G47570.1 description: Ribosomal protein L18e/L15 superfamily protein // ensembl // 11 // --- /// AT2G47570.2 // cdna:known chromosome:TAIR10:2:19515898:19517361:-1 gene:AT2G47570 transcript:AT2G47570.2 description: Ri…
245171_at	0.122369	0.806104	3.72847	4.55544	5.35005	4.57135	4.55327	4.87643	AT2G47560	AT2G47560	NP_182278	At2g47560 // 68415.t05415 zinc finger (C3HC4-type RING finger) family protein contains Pfam domain, PF00097: Zinc finger, C3HC4 type (RING finger) // tigr // 11 // --- /// AT2G47560.1 // cdna:known chromosome:TAIR10:2:19511717:19512728:-1 gene:AT2G47560 transcript:AT2G47560.1 description: RING-H2 finger protein ATL64 // ensembl // 11 // --- /// BT003983 // Arabidopsis thaliana clone RAFL15-24-N06…
245172_at	0.658817	0.241764	5.79482	7.72664	6.84299	7.6086	7.31299	7.41931	AT2G47540	AT2G47540	NP_182276	At2g47540 // 68415.t05413 pollen Ole e 1 allergen and extensin family protein contains Pfam domain, PF01190: Pollen proteins Ole e I family // tigr // 11 // --- /// AT2G47540.1 // cdna:known chromosome:TAIR10:2:19505860:19506598:1 gene:AT2G47540 transcript:AT2G47540.1 description: Pollen Ole e 1 allergen and extensin family protein // ensembl // 11 // --- /// FGENESH00000021072 // cdna:novel chro…
245173_at	-1.21787	0.0890175	5.09858	7.34396	6.88196	5.30281	5.31091	5.05718	HRE2	AT2G47520	NP_182274	At2g47520 // 68415.t05411 AP2 domain-containing transcription factor, putative // tigr // 10 // --- /// AT2G47520.1 // cdna:known chromosome:TAIR10:2:19502802:19503569:-1 gene:AT2G47520 transcript:AT2G47520.1 description: Ethylene-responsive transcription factor ERF071 // ensembl // 11 // --- /// AY074645 // Arabidopsis thaliana At2g47520/T30B22.18 mRNA, complete cds. // gb // 11 // --- /// FGENE…
245174_at	-1.10332	0.00278655	7.8053	7.26036	7.24536	6.25552	6.50206	6.24347	AT2G47500	AT2G47500	NP_850475	At2g47500 // 68415.t05409 kinesin motor protein-related // tigr // 11 // --- /// AT2G47500.1 // cdna:known chromosome:TAIR10:2:19492995:19498160:1 gene:AT2G47500 transcript:AT2G47500.1 description: P-loop nucleoside triphosphate hydrolases superfamily protein with CH (Calponin Homology) domain // ensembl // 11 // --- /// BT004088 // Arabidopsis thaliana clone RAFL15-38-I17 (R20911) putative kines…
245175_at	1.6407	0.000169385	11.0344	11.0968	10.8411	12.4786	12.6508	12.7651	UNE5	AT2G47470	NP_001031555 /// NP_001078074 /// NP_182269 /// NP_973708	AJ271470 // Arabidopsis thaliana pdi23 gene for PDI-like protein. // gb // 11 // --- /// AK316899 // Arabidopsis thaliana AT2G47470 mRNA, complete cds, clone: RAFL14-05-N18. // gb // 10 // --- /// At2g47470 // 68415.t05405 thioredoxin family protein similar to protein disulfide isomerase [Dictyostelium discoideum] GI:2627440; contains Pfam profile: PF00085 Thioredoxin // tigr // 9 // --- /// AT2G…
245176_at	0.0438726	0.83962	8.0473	8.22133	7.7589	8.1253	7.98612	8.04773	AT2G47440	AT2G47440	NP_182266	At2g47440 // 68415.t05402 DNAJ heat shock N-terminal domain-containing protein contains Pfam profiles PF00226: DnaJ domain, PF00515: TPR Domain; similar to GP|2104534|AF001308 (T10M13.11) // tigr // 11 // --- /// AT2G47440.1 // cdna:known chromosome:TAIR10:2:19469719:19471886:1 gene:AT2G47440 transcript:AT2G47440.1 description: Tetratricopeptide repeat (TPR)-like superfamily protein // ensembl //…
245177_at	-0.344867	0.130896	3.94734	3.69458	4.22734	3.61705	3.53603	3.68158	ANNAT8	AT5G12380	NP_568271	At5g12380 // 68418.t01327 annexin, putative similar to annexin [Fragaria x ananassa] GI:6010777, annexin p33 [Zea mays] GI:6272285; contains Pfam profile PF00191: Annexin // tigr // 10 // --- /// AT5G12380.1 // cdna:known chromosome:TAIR10:5:4009223:4010687:1 gene:AT5G12380 transcript:AT5G12380.1 description: Annexin D8 // ensembl // 11 // --- /// FGENESH00000009680 // cdna:novel chromosome:TAIR1…
245178_at	0.00845892	0.97455	8.78704	8.66539	9.12765	8.61282	8.90987	9.08276	FIS1B	AT5G12390	NP_568272	AB195718 // Arabidopsis thaliana At5g12390 mRNA for mitochondrial fission related protein AtFIS1b, complete cds. // gb // 11 // --- /// AK118241 // Arabidopsis thaliana At5g12390 mRNA for unknown protein, complete cds, clone: RAFL19-54-P11. // gb // 11 // --- /// At5g12390 // 68418.t01328 expressed protein // tigr // 10 // --- /// AT5G12390.1 // cdna:known chromosome:TAIR10:5:4010443:4012039:-1 g…
245179_at	-0.413862	0.0398032	6.50309	6.47411	6.61855	6.07039	6.02739	6.25638	AT5G12400	AT5G12400	NP_568273	At5g12400 // 68418.t01329 PHD finger transcription factor, putative similarity to predicted proteins, Arabidopsis thaliana // tigr // 11 // --- /// AT5G12400.1 // cdna:known chromosome:TAIR10:5:4013813:4021543:1 gene:AT5G12400 transcript:AT5G12400.1 description: DNA binding\x3bzinc ion binding\x3bDNA binding // ensembl // --- // chr5:4013812-4021543(+)
245180_at	-0.446456	0.0319247	10.0662	9.94092	9.81693	9.42561	9.46175	9.59733	AT5G12410	AT5G12410	NP_568274	At5g12410 // 68418.t01330 THUMP domain-containing protein contains Pfam profile PF02926: THUMP domain // tigr // 10 // --- /// AT5G12410.1 // cdna:known chromosome:TAIR10:5:4021815:4023988:-1 gene:AT5G12410 transcript:AT5G12410.1 description: THUMP domain-containing protein // ensembl // 11 // --- /// AY127011 // Arabidopsis thaliana At5g12410 mRNA, complete cds. // gb // 11 // --- /// BT001143 /…
245181_at	-0.752161	0.284957	5.93231	3.96584	3.67853	3.74052	4.0172	3.56248	AT5G12420	AT5G12420	NP_568275	AK117487 // Arabidopsis thaliana At5g12420 mRNA for unknown protein, complete cds, clone: RAFL17-11-E08. // gb // 11 // --- /// AT5G12420.1 // cdna:known chromosome:TAIR10:5:4024314:4026741:-1 gene:AT5G12420 transcript:AT5G12420.1 description: O-acyltransferase (WSD1-like) family protein // ensembl // 11 // --- /// AY080798 // Arabidopsis thaliana unknown protein (At5g12420) mRNA, complete cds. /…
245182_at	0.709755	0.0211636	6.1386	5.98988	5.48318	6.42885	6.68447	6.62761	AT5G12430	AT5G12430	NP_568276	AT5G12430.1 // cdna:known chromosome:TAIR10:5:4027979:4034086:-1 gene:AT5G12430 transcript:AT5G12430.1 description: Heat shock protein DnaJ with tetratricopeptide repeat // ensembl // 11 // --- /// FGENESH00000009669 // cdna:novel chromosome:TAIR10:5:4028475:4034086:-1 transcript:FGENESH00000009669 description: // ensembl // 11 // --- /// NM_121281 // Arabidopsis thaliana heat shock protein DnaJ …
245183_at	0.126225	0.636011	7.10011	6.40257	6.46612	6.78979	6.75456	6.80311	AT5G12440	AT5G12440	NP_001190296 /// NP_001190297 /// NP_568277	AK119121 // Arabidopsis thaliana At5g12440 mRNA for unknown protein, complete cds, clone: RAFL21-47-N04. // gb // 11 // --- /// At5g12440 // 68418.t01333 zinc finger (CCCH-type) family protein contains Pfam domain, PF00642: Zinc finger C-x8-C-x5-C-x3-H type (and similar) // tigr // 10 // --- /// AT5G12440.1 // cdna:known chromosome:TAIR10:5:4035294:4038795:-1 gene:AT5G12440 transcript:AT5G12440.1…
245184_at	-0.519125	0.0418067	4.43062	4.48661	4.27653	4.16149	3.61864	3.85627	AT1G67790	AT1G67790	NP_176945	At1g67790 // 68414.t07094 expressed protein // tigr // 11 // --- /// AT1G67790.1 // cdna:known chromosome:TAIR10:1:25417542:25420099:-1 gene:AT1G67790 transcript:AT1G67790.1 description: unknown protein\x3b BEST Arabidopsis thaliana protein match is\x3a unknown protein (TAIR\x3aAT3G01680.1)\x3b Has 208 Blast hits to 125 proteins in 13 species\x3a Archae - 0\x3b Bacteria - 0\x3b Metazoa - 0\x3b Fu…
245185_at	-0.287449	0.397301	6.0794	6.8288	7.06553	6.50184	6.14643	6.46311	AT1G67760	AT1G67760	NP_176942	AK176174 // Arabidopsis thaliana mRNA for putative protein, complete cds, clone: RAFL23-03-P13. // gb // 11 // --- /// At1g67760 // 68414.t07090 T-complex protein 1 epsilon subunit, putative / TCP-1-epsilon, putative / chaperonin, putative similar to chaperonin containing TCP-1 (CCT) epsilon subunit [Tetrahymena pyriformis] GI:15824416, SP|P80316 T-complex protein 1, epsilon subunit (TCP-1-epsilo…
245186_at	-1.0955	0.0445998	5.84394	4.70603	4.24578	3.96798	3.64682	3.89446	ARR11	AT1G67710	NP_176938	AK228216 // Arabidopsis thaliana mRNA for response regulator 11, complete cds, clone: RAFL14-66-N10. // gb // 11 // --- /// At1g67710 // 68414.t07085 two-component responsive regulator family protein / response regulator family protein contains Pfam profile: PF00072 response regulator receiver domain; contains similarity to response regulator proteins from [Arabidopsis thaliana] // tigr // 11 // …
245187_s_at	0.00136651	0.996505	8.65736	8.38461	8.81553	8.26958	8.64792	8.94409	AT1G67650 /// AT1G67680	AT1G67650 /// AT1G67680	NP_176933 /// NP_176936	At1g67650 // 68414.t07079 expressed protein // tigr // 11 // --- /// AT1G67650.1 // cdna:known chromosome:TAIR10:1:25359659:25362395:-1 gene:AT1G67650 transcript:AT1G67650.1 description: SRP72 RNA-binding domain // ensembl // 11 // --- /// At1g67680 // 68414.t07082 expressed protein // tigr // 11 // --- /// AT1G67680.1 // cdna:known chromosome:TAIR10:1:25365756:25368526:-1 gene:AT1G67680 transcri…
245188_at	0.368325	0.0459914	9.24906	9.19216	9.31072	9.5908	9.67712	9.58899	AT1G67660	AT1G67660	NP_001077786 /// NP_001185345 /// NP_176934	AK118996 // Arabidopsis thaliana At1g67660 mRNA for unknown protein, complete cds, clone: RAFL21-33-D09. // gb // 11 // --- /// At1g67660 // 68414.t07080 expressed protein // tigr // 11 // --- /// AT1G67660.1 // cdna:known chromosome:TAIR10:1:25363535:25365229:1 gene:AT1G67660 transcript:AT1G67660.1 description: Restriction endonuclease, type II-like superfamily protein // ensembl // 11 // --- //…
245189_at	-0.161831	0.429178	3.54055	3.54184	3.28552	3.24463	3.50031	3.13747	AT1G67670	AT1G67670	NP_176935	At1g67670 // 68414.t07081 hypothetical protein // tigr // 11 // --- /// AT1G67670.1 // cdna:known chromosome:TAIR10:1:25365473:25365667:1 gene:AT1G67670 transcript:AT1G67670.1 description: unknown protein\x3b BEST Arabidopsis thaliana protein match is\x3a unknown protein (TAIR\x3aAT1G24405.1)\x3b Has 18 Blast hits to 18 proteins in 6 species\x3a Archae - 0\x3b Bacteria - 0\x3b Metazoa - 0\x3b Fun…
245190_at	0.143247	0.447307	6.75953	6.6771	6.73607	6.71532	7.06862	6.81851	AT1G67690	AT1G67690	NP_564902	At1g67690 // 68414.t07083 peptidase M3 family protein / thimet oligopeptidase family protein similar to SP|P42676 Neurolysin, mitochondrial precursor (EC 3.4.24.16) (Mitochondrial oligopeptidase M) {Rattus norvegicus}; contains Pfam profile PF01432: Peptidase family M3 // tigr // 10 // --- /// AT1G67690.1 // cdna:known chromosome:TAIR10:1:25369086:25373730:1 gene:AT1G67690 transcript:AT1G67690.1 …
245191_at	0.954224	0.00969962	4.09693	4.33835	4.88	5.2562	5.57634	5.3454	TEL2	AT1G67770	NP_176943	AT1G67770.1 // cdna:known chromosome:TAIR10:1:25408043:25410153:1 gene:AT1G67770 transcript:AT1G67770.1 description: terminal EAR1-like 2 // ensembl // 11 // --- /// DQ446408 // Arabidopsis thaliana clone pENTR221-At1g67770 RNA-binding protein (At1g67770) mRNA, complete cds. // gb // 11 // --- /// FGENESH00000013250 // cdna:novel chromosome:TAIR10:1:25408340:25415530:1 transcript:FGENESH000000132…
245192_at	-1.38064	0.00124635	4.84333	4.65053	5.36015	3.62467	3.62643	3.461	AT1G67780	AT1G67780	NP_176944	At1g67780 // 68414.t07092 hypothetical protein // tigr // 9 // --- /// AT1G67780.1 // cdna:known chromosome:TAIR10:1:25412816:25415530:1 gene:AT1G67780 transcript:AT1G67780.1 description: Zinc-finger domain of monoamine-oxidase A repressor R1 protein // ensembl // 11 // --- /// FGENESH00000013250 // cdna:novel chromosome:TAIR10:1:25408340:25415530:1 transcript:FGENESH00000013250 description: // e…
245193_at	1.12433	0.0536175	9.85311	11.2654	11.5722	12.0433	12.0706	11.9499	SUFE2	AT1G67810	NP_176947	At1g67810 // 68414.t07096 Fe-S metabolism associated domain-containing protein contains Pfam PF02657: Fe-S metabolism associated domain // tigr // 11 // --- /// AT1G67810.1 // cdna:known chromosome:TAIR10:1:25426488:25427349:1 gene:AT1G67810 transcript:AT1G67810.1 description: SufE-like protein 2, chloroplastic // ensembl // 11 // --- /// BT029461 // Arabidopsis thaliana At1g67810 mRNA, complete …
245194_at	-0.897564	0.043758	7.81729	9.04501	8.86001	7.71347	7.66743	7.64871	AT1G67820	AT1G67820	NP_176948	At1g67820 // 68414.t07097 protein phosphatase 2C, putative / PP2C, putative similar to protein phosphatase 2C emb|CAA72341.1 // tigr // 11 // --- /// AT1G67820.1 // cdna:known chromosome:TAIR10:1:25429853:25431564:1 gene:AT1G67820 transcript:AT1G67820.1 description: Probable protein phosphatase 2C 14 // ensembl // 11 // --- /// FGENESH00000013238 // cdna:novel chromosome:TAIR10:1:25426488:2543148…
245195_at	0.0309446	0.945366	13.2026	12.0131	12.0155	12.5683	12.5254	12.2304	PSBY	AT1G67740	NP_176940	AF079800 // Arabidopsis thaliana PsbY precursor (psbY) mRNA, nuclear gene encoding chloroplast protein, complete cds. // gb // 11 // --- /// At1g67740 // 68414.t07088 photosystem II core complex proteins psbY, chloroplast (PSBY) / L-arginine metabolising enzyme identical to SP:O49347 Photosystem II core complex proteins psbY, chloroplast precursor (L-arginine metabolising enzyme) (L-AME) [Contain…
245196_at	0.232653	0.495025	8.64543	9.75079	9.19712	9.44753	9.38882	9.45495	AT1G67750	AT1G67750	NP_564906	AF462797 // Arabidopsis thaliana At1g67750/F12A21_12 mRNA, complete cds. // gb // 11 // --- /// At1g67750 // 68414.t07089 pectate lyase family protein similar to pectate lyase GI:14289169 from [Salix gilgiana] // tigr // 11 // --- /// AT1G67750.1 // cdna:known chromosome:TAIR10:1:25401588:25403503:1 gene:AT1G67750 transcript:AT1G67750.1 description: Probable pectate lyase 5 // ensembl // 11 // --…
245197_at	-0.357446	0.124907	5.89066	6.18896	5.9267	5.55508	5.46687	5.91203	AT1G67800	AT1G67800	NP_001077787 /// NP_564907 /// NP_849857 /// NP_974100	At1g67800 // 68414.t07095 copine-related low similarity to SP|Q99829 Copine I {Homo sapiens} // tigr // 9 // --- /// AT1G67800.1 // cdna:known chromosome:TAIR10:1:25420780:25423684:-1 gene:AT1G67800 transcript:AT1G67800.1 description: Copine (Calcium-dependent phospholipid-binding protein) family // ensembl // 11 // --- /// AT1G67800.2 // cdna:known chromosome:TAIR10:1:25420780:25423403:-1 gene:A…
245198_at	-0.487667	0.0900407	11.9112	11.2663	11.3839	11.2112	11.0755	10.8117	AT1G67700	AT1G67700	NP_001185346 /// NP_564903 /// NP_850972	AK316962 // Arabidopsis thaliana AT1G67700 mRNA, complete cds, clone: RAFL15-28-J17. // gb // 11 // --- /// At1g67700 // 68414.t07084 expressed protein // tigr // 10 // --- /// AT1G67700.1 // cdna:known chromosome:TAIR10:1:25374230:25376033:1 gene:AT1G67700 transcript:AT1G67700.1 description: Protein HHL1, chloroplastic // ensembl // 11 // --- /// AT1G67700.2 // cdna:known chromosome:TAIR10:1:253…
245199_at	1.49662	0.000367173	10.4919	10.2816	9.98375	11.6906	11.7854	11.7712	KCR1	AT1G67730	NP_564905	AF361844 // Arabidopsis thaliana At1g67730/F12A21_31 mRNA, complete cds. // gb // 11 // --- /// At1g67730 // 68414.t07087 b-keto acyl reductase, putative (GLOSSY8) similar to b-keto acyl reductase GI:2586127 from [Hordeum vulgare] // tigr // 10 // --- /// AT1G67730.1 // cdna:known chromosome:TAIR10:1:25391460:25393610:1 gene:AT1G67730 transcript:AT1G67730.1 description: Very-long-chain 3-oxoacyl-…
245200_at	1.75017	0.000234191	6.54025	6.3986	6.72865	8.13797	8.20842	8.57162	AT1G67850	AT1G67850	NP_564909 /// NP_974102	AF385745 // Arabidopsis thaliana At1g67850/F12A21_2 mRNA, complete cds. // gb // 11 // --- /// AK317179 // Arabidopsis thaliana AT1G67850 mRNA, complete cds, clone: RAFL21-96-P20. // gb // 11 // --- /// AK317674 // Arabidopsis thaliana AT1G67850 mRNA, complete cds, clone: RAFL21-57-H18. // gb // 11 // --- /// At1g67850 // 68414.t07100 expressed protein contains Pfam profile PF05212: Protein of un…
245201_at	0.133602	0.621054	7.59001	7.00322	7.18631	7.15017	7.36809	7.66208	CSK	AT1G67840	NP_564908 /// NP_974101	At1g67840 // 68414.t07099 ATP-binding region, ATPase-like domain-containing protein contains Pfam profile PF02518: ATPase, histidine kinase-, DNA gyrase B-, and HSP90-like domain protein; similar to ESTs gb|AI995396.1, dbj|AV557393.1, and dbj|AV557055.1 // tigr // 11 // --- /// AT1G67840.1 // cdna:known chromosome:TAIR10:1:25434102:25437075:1 gene:AT1G67840 transcript:AT1G67840.1 description: Chl…
245202_at	-2.27807	0.00011067	8.38391	8.19606	8.45586	6.32185	6.13163	5.74816	AT1G67720	AT1G67720	NP_564904	At1g67720 // 68414.t07086 leucine-rich repeat family protein / protein kinase family protein contains similarity to light repressible receptor protein kinase [Arabidopsis thaliana] gi|1321686|emb|CAA66376; contains Pfam doamins PF00069: Protein kinase domain and PF00560: Leucine Rich Repeat // tigr // 10 // --- /// AT1G67720.1 // cdna:known chromosome:TAIR10:1:25386341:25391073:1 gene:AT1G67720 t…
245203_at	-0.333916	0.0628274	3.30608	3.21817	3.31845	2.90024	2.99978	2.94093	---	---	---	At3g33080 // 68416.t03901 hypothetical protein similar to protein prospero GI:1346808 [Drosophila melanogaster] // tigr // 11 // --- /// AT3G33080.1 // cdna:pseudogene chromosome:TAIR10:3:13816642:13817171:-1 gene:AT3G33080 transcript:AT3G33080.1 description: transposable element gene // ensembl // 11 // --- /// NONATHT002139 // Non-coding transcript identified by NONCODE: Linc // noncode // 11 /…
245204_at	0.346753	0.252375	3.9015	4.1482	4.09925	3.91836	4.80659	4.46426	AT5G12270	AT5G12270	NP_568260	At5g12270 // 68418.t01316 oxidoreductase, 2OG-Fe(II) oxygenase family protein similarity to ripening protein E8, tomato, PIR:S01642; contains Pfam domain PF03171, 2OG-Fe(II) oxygenase superfamily // tigr // 11 // --- /// AT5G12270.1 // cdna:known chromosome:TAIR10:5:3970131:3971301:-1 gene:AT5G12270 transcript:AT5G12270.1 description: 2-oxoglutarate (2OG) and Fe(II)-dependent oxygenase superfamil…
245205_at	0.807485	0.0248548	4.81067	4.48942	3.91639	5.34263	5.05473	5.24157	AT5G12280	AT5G12280	NP_001154710 /// NP_568261	At5g12280 // 68418.t01317 hypothetical protein // tigr // 11 // --- /// AT5G12280.1 // cdna:known chromosome:TAIR10:5:3972014:3973636:-1 gene:AT5G12280 transcript:AT5G12280.1 description: SWAP (Suppressor-of-White-APricot)/surp RNA-binding domain-containing protein // ensembl // 11 // --- /// AT5G12280.2 // cdna:known chromosome:TAIR10:5:3971800:3973644:-1 gene:AT5G12280 transcript:AT5G12280.2 de…
245206_at	0.603008	0.0132572	6.89189	6.8422	6.83875	7.24297	7.4993	7.63959	DGS1	AT5G12290	NP_568262	AK118777 // Arabidopsis thaliana At5g12290 mRNA for unknown protein, complete cds, clone: RAFL21-11-K07. // gb // 11 // --- /// At5g12290 // 68418.t01318 expressed protein similarity to NCA2 protein, yeast, PIR:S54389~Contains 'Homeobox' domain signature and profile AA305-328 // tigr // 10 // --- /// AT5G12290.1 // cdna:known chromosome:TAIR10:5:3974171:3978160:-1 gene:AT5G12290 transcript:AT5G12…
245207_at	-0.545468	0.0159362	10.4062	10.5314	10.21	9.88624	9.79903	9.82589	AT5G12310	AT5G12310	NP_568264	AK117718 // Arabidopsis thaliana At5g12310 mRNA for putative RING finger, complete cds, clone: RAFL17-39-M11. // gb // 11 // --- /// At5g12310 // 68418.t01320 zinc finger (C3HC4-type RING finger) family protein contains Pfam profile: PF00097 zinc finger, C3HC4 type (RING finger) // tigr // 9 // --- /// AT5G12310.1 // cdna:known chromosome:TAIR10:5:3980226:3982442:-1 gene:AT5G12310 transcript:AT5G…
245208_at	-0.261495	0.175829	7.36774	7.60147	7.67439	7.27728	7.19783	7.38401	LRP1	AT5G12330	NP_001190295 /// NP_568266 /// NP_974771 /// NP_974772	At5g12330 // 68418.t01322 lateral root primordium 1 (LRP1) identical to lateral root primordium 1 (LRP1) [Arabidopsis thaliana] GI:882341; contains Pfam profile PF05142: Domain of unknown function (DUF702) // tigr // 11 // --- /// AT5G12330.1 // cdna:known chromosome:TAIR10:5:3987375:3989406:-1 gene:AT5G12330 transcript:AT5G12330.1 description: Protein LATERAL ROOT PRIMORDIUM 1 // ensembl // 11 /…
245209_at	0.204303	0.488118	5.48594	5.79849	5.57077	5.44709	5.73504	6.28598	AT5G12340	AT5G12340	NP_568267	At5g12340 // 68418.t01323 expressed protein ; expression supported by MPSS // tigr // 11 // --- /// AT5G12340.1 // cdna:known chromosome:TAIR10:5:3992948:3993610:-1 gene:AT5G12340 transcript:AT5G12340.1 description: unknown protein\x3b BEST Arabidopsis thaliana protein match is\x3a unknown protein (TAIR\x3aAT1G28190.1)\x3b Has 30201 Blast hits to 17322 proteins in 780 species\x3a Archae - 12\x3b …
245210_at	-1.13098	0.00229346	7.77829	7.29653	7.73524	6.34308	6.71533	6.35873	AT5G12350	AT5G12350	NP_568268	At5g12350 // 68418.t01324 zinc finger protein, putative / regulator of chromosome condensation (RCC1) family protein similar to zinc finger protein [Arabidopsis thaliana] gi|15811367|gb|AAL08940 // tigr // 11 // --- /// AT5G12350.1 // cdna:known chromosome:TAIR10:5:3995342:4000801:1 gene:AT5G12350 transcript:AT5G12350.1 description: Regulator of chromosome condensation (RCC1) family with FYVE zin…
245211_at	-0.215136	0.255349	8.77401	8.83953	9.11234	8.68882	8.66622	8.72543	SEC10	AT5G12370	NP_001031871 /// NP_001031872 /// NP_568270	AK222187 // Arabidopsis thaliana mRNA for putative protein, complete cds, clone: RAFL24-14-J18. // gb // 11 // --- /// At5g12370 // 68418.t01326 exocyst complex component Sec10-related low similarity to SP|O00471 Exocyst complex component Sec10 (hSec10) {Homo sapiens} // tigr // 10 // --- /// AT5G12370.1 // cdna:known chromosome:TAIR10:5:4002775:4008804:-1 gene:AT5G12370 transcript:AT5G12370.1 de…
245212_at	-0.0721962	0.687935	3.96099	4.18436	3.94804	3.96675	4.00661	3.90344	AT1G44224	---	NP_001077678	At1g44222 // 68414.t04668 hypothetical protein // tigr // 11 // --- /// BT011703 // Arabidopsis thaliana At1g44222 gene, complete cds. // gb // 11 // ---
245213_at	1.10305	0.0113402	12.3945	11.4313	11.4406	12.8909	12.8667	12.8179	NPQ4	AT1G44575	NP_175092 /// NP_973971	AF134131 // Arabidopsis thaliana PsbS protein (PsbS) mRNA, complete cds. // gb // 11 // --- /// AF410304 // Arabidopsis thaliana unknown protein mRNA, complete cds. // gb // 11 // --- /// AK221702 // Arabidopsis thaliana mRNA for Photosystem II chlorophyll-binding protein PsbS, complete cds, clone: RAFL15-46-K22. // gb // 11 // --- /// At1g44575 // 68414.t04678 photosystem II 22kDa protein, chlor…
245214_at	0.186729	0.342633	3.66899	3.81241	3.54012	3.68962	3.87881	4.01327	AT1G67855	AT1G67855	NP_176952	At1g67855 // 68414.t07101 hypothetical protein hypothetical protein // tigr // 10 // --- /// AT1G67855.1 // cdna:known chromosome:TAIR10:1:25442256:25442876:-1 gene:AT1G67855 transcript:AT1G67855.1 description: unknown protein\x3b Has 30201 Blast hits to 17322 proteins in 780 species\x3a Archae - 12\x3b Bacteria - 1396\x3b Metazoa - 17338\x3b Fungi - 3422\x3b Plants - 5037\x3b Viruses - 0\x3b Oth…
245215_at	0.350206	0.311032	10.1448	9.13219	9.39122	9.94726	10.078	9.69355	ATFXG1	AT1G67830	NP_176949	At1g67830 // 68414.t07098 GDSL-motif lipase/hydrolase family protein similar to early nodulin ENOD8 [Medicago sativa] GI:304037, elicitor-induced glycoprotein iEP4 [Daucus carota] GI:1911765, lanatoside 15'-O-acetylesterase [Digitalis lanata] GI:3688284; contains Pfam profile PF00657: Lipase/Acylhydrolase with GDSL-like motif // tigr // 11 // --- /// AT1G67830.1 // cdna:known chromosome:TAIR10:1:…
245216_at	1.67622	0.000321388	7.64444	7.4388	7.40025	8.93014	9.10459	9.47742	IMPA-2	AT4G16143	NP_001154239 /// NP_567485	AF361811 // Arabidopsis thaliana AT3g06720/F3E22_14 mRNA, complete cds. // gb // 10 // --- /// At4g16143 // 68417.t02310 importin alpha-2, putative (IMPA-2) similar to importin alpha 2 [Capsicum annuum] GI:13752562; contains Pfam profiles PF01749: Importin beta binding domain, PF00514: Armadillo/beta-catenin-like repeat; non-consensus GG donor splice site at exon 1 and 6; CT acceptor splice site …
245217_at	0.843115	0.00879064	3.34423	2.92752	3.46227	3.87422	4.122	4.26714	---	---	---	At1g38340 // 68414.t04255 gypsy-like retrotransposon family (Athila) has a 3.7e-36 P-value blast match to GB:CAA57397 Athila ORF 1 [Arabidopsis thaliana] // tigr // 11 // --- /// AT1G38340.1 // cdna:pseudogene chromosome:TAIR10:1:14430747:14432225:1 gene:AT1G38340 transcript:AT1G38340.1 description: transposable element gene // ensembl // 11 // --- /// FGENESH00000003546 // cdna:novel chromosome:…
245218_s_at	-0.0652619	0.856613	7.87366	6.80646	7.07177	7.11513	7.17499	7.26597	AT1G58848 /// AT1G59218	AT1G58848 /// AT1G59218	NP_001031207 /// NP_001185265 /// NP_176153 /// NP_683447	AK220580 // Arabidopsis thaliana mRNA for viral resistance protein, complete cds, clone: RAFL16-10-E14. // gb // 11 // --- /// At1g58848 // 68414.t06102 disease resistance protein (CC-NBS-LRR class), putative / PRM1 homolog, putative similar to disease resistance protein rpp8 [Arabidopsis thaliana] gi|3901294|gb|AAC78631; // tigr // 11 // --- /// AT1G58848.1 // cdna:known chromosome:TAIR10:1:2179…
245219_at	-2.14593	0.000309368	11.5714	10.8171	11.2193	9.12292	9.26599	8.78107	AT1G58807 /// AT1G59124	AT1G58807 /// AT1G59124	NP_001117515 /// NP_176151 /// NP_683446	AK229484 // Arabidopsis thaliana mRNA for PRM1 homolog, complete cds, clone: RAFL16-91-B06. // gb // 10 // --- /// At1g58807 // 68414.t06101 disease resistance protein (CC-NBS-LRR class), putative / PRM1 homolog, putative similar to disease resistance protein rpp8 [Arabidopsis thaliana] gi|3901294|gb|AAC78631; identical to cDNA RF45 mRNA for PRM1 homolog, partial cds GI:6520196 // tigr // 10 // -…
245220_at	-0.441437	0.158878	3.09408	3.38704	3.82869	2.65916	3.09844	3.2279	AT1G59171	AT1G59171	NP_001117516 /// NP_176152	AT1G58808.1 // ncrna:pseudogene chromosome:TAIR10:1:21784645:21786869:1 gene:AT1G58808 transcript:AT1G58808.1 description: Unknown gene // ensembl // 9 // --- /// At1g59171 // 68414.t06114 hypothetical protein contains similarity to merozoite-piroplasm surface antigen Tams1 // tigr // 9 // --- /// AT1G59171.1 // cdna:known chromosome:TAIR10:1:21821024:21822548:1 gene:AT1G59171 transcript:AT1G5917…
245221_s_at	-1.15448	0.00133779	4.89755	5.02213	5.13197	3.80245	4.14433	3.64142	---	---	---	At1g58889 // 68414.t06103 copia-like retrotransposon family has a 0. P-value blast match to dbj|BAA78425.1| polyprotein [Arabidopsis thaliana] (AtRE1) (Ty1_Copia-element) // tigr // 11 // --- /// AT1G58889.1 // cdna:pseudogene chromosome:TAIR10:1:21797094:21801662:-1 gene:AT1G58889 transcript:AT1G58889.1 description: transposable element gene // ensembl // 11 // --- /// At1g59265 // 68414.t06116 …
245222_at	-0.0431045	0.849248	3.33177	3.60653	3.31726	3.33928	3.18031	3.60665	---	---	---	At3g29787 // 68416.t03451 CACTA-like transposase family (Ptta/En/Spm) has a 4.8e-35 P-value blast match to At5g29026.1/8-244 CACTA-like transposase family (Ptta/En/Spm) (CACTA-element) [Arabidopsis thaliana] // tigr // 11 // --- /// AT3G29787.1 // cdna:pseudogene chromosome:TAIR10:3:11691624:11692551:1 gene:AT3G29787 transcript:AT3G29787.1 description: transposable element gene // ensembl // 11 /…
245223_at	0.516525	0.0312016	3.56321	3.66406	3.52537	4.35762	4.03638	3.90821	AT3G29791	AT3G29791	NP_189627	At3g29791 // 68416.t03453 expressed protein // tigr // 10 // --- /// AT3G29791.1 // cdna:known chromosome:TAIR10:3:11695756:11696771:1 gene:AT3G29791 transcript:AT3G29791.1 description: unknown protein\x3b Has 3 Blast hits to 3 proteins in 2 species\x3a Archae - 0\x3b Bacteria - 0\x3b Metazoa - 0\x3b Fungi - 0\x3b Plants - 3\x3b Viruses - 0\x3b Other Eukaryotes - 0 (source\x3a NCBI BLink). // ens…
245224_at	0.112905	0.592022	4.08486	4.03884	4.27255	4.10429	4.13665	4.49402	AT3G29796	AT3G29796	NP_189628	At3g29796 // 68416.t03455 hypothetical protein // tigr // 9 // --- /// AT3G29796.1 // cdna:known chromosome:TAIR10:3:11708561:11713028:1 gene:AT3G29796 transcript:AT3G29796.1 description: unknown protein\x3b Has 28 Blast hits to 20 proteins in 8 species\x3a Archae - 0\x3b Bacteria - 0\x3b Metazoa - 18\x3b Fungi - 0\x3b Plants - 1\x3b Viruses - 0\x3b Other Eukaryotes - 9 (source\x3a NCBI BLink). /…
245225_at	0.708481	0.0323512	3.91345	3.89521	3.29449	4.69264	4.18646	4.3495	AT3G29800	AT3G29800	NP_189629	At3g29800 // 68416.t03457 AAA-type ATPase family contains Pfam profile: ATPase family PF00004 // tigr // 10 // --- /// AT3G29800.1 // cdna:known chromosome:TAIR10:3:11720096:11722103:1 gene:AT3G29800 transcript:AT3G29800.1 description: P-loop containing nucleoside triphosphate hydrolases superfamily protein // ensembl // 11 // --- /// FGENESH00000012783 // cdna:novel chromosome:TAIR10:3:11720120:…
245226_at	0.570762	0.514514	5.18005	7.40878	8.15188	7.12233	7.70341	7.62725	AT3G29970	AT3G29970	NP_189632	At3g29970 // 68416.t03462 germination protein-related similar to HvB12D [Hordeum vulgare subsp. vulgare] gi|471319|emb|CAA54065 // tigr // 10 // --- /// AT3G29970.1 // cdna:known chromosome:TAIR10:3:11745211:11746570:1 gene:AT3G29970 transcript:AT3G29970.1 description: B12D protein // ensembl // 11 // --- /// NM_113912 // Arabidopsis thaliana B12D protein mRNA, complete cds. // refseq // 11 // ---
245227_s_at	-0.7588	0.0663462	6.17576	7.28812	6.21614	5.79757	5.82578	5.78028	AT1G08410	AT1G08410	NP_172317	At1g08410 // 68414.t00829 GTP-binding family protein contains Pfam domain, PF01926: GTPase of unknown function // tigr // 11 // --- /// AT1G08410.1 // cdna:known chromosome:TAIR10:1:2646189:2649379:1 gene:AT1G08410 transcript:AT1G08410.1 description: GTPase LSG1-2 // ensembl // 11 // --- /// BT023444 // Arabidopsis thaliana At1g08410 gene, complete cds. // gb // 11 // --- /// BT030367 // Arabidop…
245228_at	1.01632	0.00453084	6.78083	6.72484	6.55175	7.38107	8.0676	7.65771	COBL2	AT3G29810	NP_566851	At3g29810 // 68416.t03459 phytochelatin synthetase family protein / COBRA cell expansion protein COBL2 similar to phytochelatin synthetase [Hordeum vulgare subsp. vulgare] GI:29570314; identified in Roudier, et al, Plant Phys. (2002) 130:538-548 (PMID:12376623); contains Pfam profile PF04833: Phytochelatin synthetase-like conserved region // tigr // 11 // --- /// AT3G29810.1 // cdna:known chromos…
245229_at	0.235586	0.373109	6.93463	6.90708	7.31026	7.64705	7.15142	7.06025	AT4G25620	AT4G25620	NP_194292	AK117334 // Arabidopsis thaliana At4g25620 mRNA for unknown protein, complete cds, clone: RAFL16-90-E06. // gb // 11 // --- /// At4g25620 // 68417.t03436 hydroxyproline-rich glycoprotein family protein contains proline-rich extensin domains, INTERPRO:IPR002965; Common family member At5g52430 [Arabidopsis thaliana]; // tigr // 11 // --- /// AT4G25620.1 // cdna:known chromosome:TAIR10:4:13067186:13…
245230_at	-2.30616	0.000436056	7.53043	7.95407	6.92789	4.93059	5.23233	5.33099	AT4G25610	AT4G25610	NP_001154268 /// NP_194291	At4g25610 // 68417.t03435 zinc finger (C2H2 type) family protein contains Pfam profile: PF00096 zinc finger, C2H2 type // tigr // 11 // --- /// AT4G25610.1 // cdna:known chromosome:TAIR10:4:13063264:13067228:1 gene:AT4G25610 transcript:AT4G25610.1 description: C2H2-like zinc finger protein // ensembl // 10 // --- /// AT4G25610.2 // cdna:known chromosome:TAIR10:4:13063264:13067228:1 gene:AT4G25610…
245231_at	-0.331341	0.171755	7.33026	7.62759	7.8597	7.20657	7.13983	7.47712	AT4G25600	---	NP_194290	AK118049 // Arabidopsis thaliana At4g25600 mRNA for unknown protein, complete cds, clone: RAFL19-29-K01. // gb // --- // chr4:13060658-13062595(+) /// At4g25600 // 68417.t03434 ShTK domain-containing protein similar to PBCV-1 prolyl 4-hydroxylase [Paramecium bursaria Chlorella virus 1] GI:1131429; contains Pfam profile PF01549: ShTK domain // tigr // 10 // ---
245232_at	-0.611843	0.0130462	4.0171	3.96315	3.72105	3.28795	3.42751	3.15031	ADF7	AT4G25590	NP_194289	AK176093 // Arabidopsis thaliana mRNA for actin depolymerizing factor - like protein, complete cds, clone: RAFL22-86-L03. // gb // 11 // --- /// At4g25590 // 68417.t03433 actin-depolymerizing factor, putative strong similarity to pollen specific actin-depolymerizing factor 2 [Nicotiana tabacum] GI:22857914; contains Pfam profile PF00241: Cofilin/tropomyosin-type actin-binding protein // tigr // 1…
245233_at	0.493122	0.103638	4.10909	4.33522	4.12598	5.11147	4.27544	4.66275	AT4G25580	AT4G25580	NP_194288	At4g25580 // 68417.t03432 stress-responsive protein-related contains weak similarity to Low-temperature-induced 65 kDa protein (Desiccation-responsive protein 29B) (Swiss-Prot:Q04980) [Arabidopsis thaliana] // tigr // 10 // --- /// AT4G25580.1 // cdna:known chromosome:TAIR10:4:13056184:13058802:1 gene:AT4G25580 transcript:AT4G25580.1 description: CAP160 protein // ensembl // 11 // --- /// AY07896…
245234_at	0.739419	0.015979	4.43295	4.04555	3.89547	4.63285	4.89998	5.0594	AtMYB18	AT4G25560	NP_194286	At4g25560 // 68417.t03430 myb family transcription factor (MYB18) contains PFAM profile: Myb DNA binding domain PF00249 // tigr // 11 // --- /// AT4G25560.1 // cdna:known chromosome:TAIR10:4:13052555:13053618:1 gene:AT4G25560 transcript:AT4G25560.1 description: Transcription factor LAF1 // ensembl // 11 // --- /// AY519609 // Arabidopsis thaliana MYB transcription factor (At4g25560) mRNA, complet…
245235_at	0.85463	0.00551094	8.76292	9.22873	9.28649	9.98106	9.90672	9.95425	AT4G25550	AT4G25550	NP_194285	AK118070 // Arabidopsis thaliana At4g25550 mRNA for unknown protein, complete cds, clone: RAFL19-31-N23. // gb // 10 // --- /// At4g25550 // 68417.t03429 expressed protein // tigr // 11 // --- /// AT4G25550.1 // cdna:known chromosome:TAIR10:4:13048377:13051169:1 gene:AT4G25550 transcript:AT4G25550.1 description: Pre-mRNA cleavage factor Im 25 kDa subunit 2 // ensembl // 10 // --- /// BT005519 // …
245236_at	-0.917182	0.0139347	7.44095	7.02766	7.94545	6.60607	6.55988	6.49656	MSH3	AT4G25540	NP_194284	AJ007791 // Arabidopsis thaliana mRNA for mismatch repair protein (Msh3). // gb // 11 // --- /// At4g25540 // 68417.t03428 DNA mismatch repair protein MSH3 (MSH3) identical to SP|O65607 DNA mismatch repair protein MSH3 (AtMsh3) {Arabidopsis thaliana} // tigr // 10 // --- /// AT4G25540.1 // cdna:known chromosome:TAIR10:4:13042557:13048213:-1 gene:AT4G25540 transcript:AT4G25540.1 description: DNA m…
245237_at	-3.68478	2.16642e-05	8.63763	8.52202	8.90675	5.10863	5.06062	4.84281	SLK1	AT4G25520	NP_194282	At4g25520 // 68417.t03426 transcriptional co-regulator family protein contains similarity to GP|18033922|gb|AAL57277 SEUSS transcriptional co-regulator [Arabidopsis thaliana] // tigr // 11 // --- /// AT4G25520.1 // cdna:known chromosome:TAIR10:4:13032178:13036213:-1 gene:AT4G25520 transcript:AT4G25520.1 description: Probable transcriptional regulator SLK1 // ensembl // 11 // --- /// BT012580 // A…
245238_at	1.97354	0.000118431	9.22076	9.18221	8.89291	11.2614	11.0373	10.9178	ACYB-2	AT4G25570	NP_567723	AB049628 // Arabidopsis thaliana acyb-2 mRNA for cytochrome b561, complete cds. // gb // 11 // --- /// At4g25570 // 68417.t03431 cytochrome B561 family protein contains Pfam domain, PF03188: Cytochrome b561 // tigr // 10 // --- /// AT4G25570.1 // cdna:known chromosome:TAIR10:4:13053686:13055623:-1 gene:AT4G25570 transcript:AT4G25570.1 description: Transmembrane ascorbate ferrireductase 1 // ensem…
245239_at	0.116763	0.474461	3.8212	3.73202	3.72648	3.83626	3.92652	3.86721	FWA	AT4G25530	NP_567722	AF243535 // Arabidopsis thaliana homeodomain-containing transcription factor FWA (FWA) mRNA, complete cds. // gb // 11 // --- /// At4g25530 // 68417.t03427 homeodomain protein (FWA) identical to Homeobox protein FWA (SP:Q9FVI6) [Arabidopsis thaliana]; contains Pfam profiles PF01852: START domain and PF00046: Homeobox domain; identical to cDNA homeodomain-containing transcription factor FWA (FWA)G…
245240_at	0.578335	0.0323653	3.30724	3.68257	3.57558	3.83197	4.14748	4.32094	---	---	---	At1g44510 // 68414.t04676 copia-like retrotransposon family has a 0. P-value blast match to dbj|BAA78426.1| polyprotein (AtRE2-1) [Arabidopsis thaliana] (Ty1_Copia-element) // tigr // 11 // --- /// AT1G44510.1 // cdna:pseudogene chromosome:TAIR10:1:16853447:16857835:-1 gene:AT1G44510 transcript:AT1G44510.1 description: transposable element gene // ensembl // 11 // ---
245241_at	0.0836425	0.689919	3.89569	3.95802	4.03507	4.27588	4.05019	3.81364	AT1G44478	AT1G44478	NP_175089	At1g44478 // 68414.t04675 hypothetical protein // tigr // 9 // --- /// AT1G44478.1 // cdna:known chromosome:TAIR10:1:16852341:16853238:-1 gene:AT1G44478 transcript:AT1G44478.1 description: Cyclophilin // ensembl // 11 // --- /// NM_103549 // Arabidopsis thaliana Cyclophilin mRNA, complete cds. // refseq // 11 // ---
245242_at	1.04982	0.0377842	8.49582	7.02998	7.76259	8.63792	9.0252	8.77474	CH1	AT1G44446	NP_175088 /// NP_973969 /// NP_973970	AB021316 // Arabidopsis thaliana mRNA for chlorophyll b synthase, complete cds. // gb // 10 // --- /// AK228645 // Arabidopsis thaliana mRNA for chlorophyll a oxygenase, complete cds, clone: RAFL15-49-D16. // gb // 11 // --- /// At1g44446 // 68414.t04674 chlorophyll a oxygenase (CAO) / chlorophyll b synthase identical to chlorophyll a oxygenase GI:5853117 from [Arabidopsis thaliana]; contains Pfa…
245243_at	0.0202557	0.969816	4.01927	5.65987	4.79565	4.81591	4.71885	5.0008	AT1G44414	AT1G44414	NP_175087	At1g44414 // 68414.t04673 hypothetical protein // tigr // 11 // --- /// AT1G44414.1 // cdna:known chromosome:TAIR10:1:16847781:16848086:1 gene:AT1G44414 transcript:AT1G44414.1 description: unknown protein\x3b Has 29 Blast hits to 29 proteins in 12 species\x3a Archae - 0\x3b Bacteria - 4\x3b Metazoa - 0\x3b Fungi - 0\x3b Plants - 25\x3b Viruses - 0\x3b Other Eukaryotes - 0 (source\x3a NCBI BLink).…
245244_at	0.361698	0.188323	6.12603	6.29213	5.65988	6.62926	6.35359	6.18028	ILL6	AT1G44350	NP_175086	AK229399 // Arabidopsis thaliana mRNA for IAA-amino acid hydrolase, complete cds, clone: RAFL16-64-J21. // gb // 11 // --- /// AK230111 // Arabidopsis thaliana mRNA for IAA-amino acid hydrolase, clone: RAFL22-78-F12. // gb // 11 // --- /// At1g44350 // 68414.t04671 IAA-amino acid hydrolase 6, putative (ILL6) / IAA-Ala hydrolase, putative virtually identical to gr1-protein from [Arabidopsis thalia…
245245_at	-0.462067	0.255122	5.30011	4.24313	4.11824	3.99977	3.96162	4.31389	hemb2	AT1G44318	NP_175085	At1g44318 // 68414.t04670 porphobilinogen synthase, putative / delta-aminolevulinic acid dehydratase, putative similar to delta-aminolevulinic acid dehydratase (Alad) GI:493019 [SP|P43210] from Glycine max, SP|P24493 from Spinacia oleracea, SP|P30124 from Pisum sativum // tigr // 10 // --- /// AT1G44318.1 // cdna:known chromosome:TAIR10:1:16831016:16833916:1 gene:AT1G44318 transcript:AT1G44318.1 …
245246_at	0.350014	0.151654	3.54069	3.81306	3.40405	3.66503	4.1376	4.00522	AT1G44224	AT1G44224	NP_001077678	AT1G44224.1 // cdna:known chromosome:TAIR10:1:16820946:16821808:-1 gene:AT1G44224 transcript:AT1G44224.1 description: ECA1 gametogenesis related family protein // ensembl // 11 // --- /// FGENESH00000015466 // cdna:novel chromosome:TAIR10:1:16821061:16821756:-1 transcript:FGENESH00000015466 description: // ensembl // 11 // --- /// NM_001084209 // Arabidopsis thaliana ECA1 gametogenesis related fa…
245247_at	0.526747	0.0171791	7.14495	7.18648	7.23085	7.59142	7.66871	7.88238	SCL13	AT4G17230	NP_193456	AF419570 // Arabidopsis thaliana AT4g17230/dl4650c mRNA, complete cds. // gb // 11 // --- /// At4g17230 // 68417.t02439 scarecrow-like transcription factor 13 (SCL13) // tigr // 11 // --- /// AT4G17230.1 // cdna:known chromosome:TAIR10:4:9660985:9663774:-1 gene:AT4G17230 transcript:AT4G17230.1 description: SCARECROW-like 13 // ensembl // 11 // --- /// BT001076 // Arabidopsis thaliana At4g17230/dl…
245248_at	0.510657	0.0265836	6.55286	6.91658	6.87167	7.24099	7.26238	7.36972	ATB' GAMMA	AT4G15415	NP_567464 /// NP_849390	AK229298 // Arabidopsis thaliana mRNA for phosphatase like protein, complete cds, clone: RAFL16-57-A12. // gb // 11 // --- /// At4g15415 // 68417.t02222 serine/threonine protein phosphatase 2A (PP2A) regulatory subunit B' (B'gamma) identical to B' regulatory subunit of PP2A [Arabidopsis thaliana] GI:2160694; similar to SWISS-PROT:Q28653 serine/threonine protein phosphatase 2A, 56 kDa regulatory s…
245249_at	1.14062	0.00819301	9.69401	10.436	10.5921	11.3099	11.6187	11.2154	ACX1	AT4G16760	NP_001190744 /// NP_567513	AF057044 // Arabidopsis thaliana acyl-CoA oxidase (ACX1) mRNA, complete cds. // gb // 9 // --- /// At4g16760 // 68417.t02386 acyl-CoA oxidase (ACX1) identical to acyl-CoA oxidase [Arabidopsis thaliana] GI:3044214 // tigr // 10 // --- /// AT4G16760.1 // cdna:known chromosome:TAIR10:4:9424633:9428864:-1 gene:AT4G16760 transcript:AT4G16760.1 description: Peroxisomal acyl-coenzyme A oxidase 1 // ense…
245250_at	-0.203956	0.687332	6.66262	7.88563	7.73263	7.84317	7.05131	6.77452	ATERF6	AT4G17490	NP_567529	At4g17490 // 68417.t02465 ethylene-responsive element-binding protein, putative similar to SP|O80341 Ethylene responsive element binding factor 5 (AtERF5) {Arabidopsis thaliana} // tigr // 11 // --- /// AT4G17490.1 // cdna:known chromosome:TAIR10:4:9752824:9753867:-1 gene:AT4G17490 transcript:AT4G17490.1 description: Ethylene-responsive transcription factor 6 // ensembl // 11 // --- /// AY065155 …
245251_at	0.80083	0.0048562	7.9015	7.96173	8.06137	8.54445	8.80062	8.98201	CBL1	AT4G17615	NP_567533 /// NP_974566	AF076251 // Arabidopsis thaliana calcineurin B-like protein 1 (CBL1) mRNA, complete cds. // gb // 11 // --- /// AK118798 // Arabidopsis thaliana At4g17615 mRNA for calcineurin B-like protein 1, putative, complete cds, clone: RAFL21-13-D20. // gb // 11 // --- /// At4g17615 // 68417.t02482 calcineurin B-like protein 1 (CBL1) identical to calcineurin B-like protein 1 (GI:3309082) [Arabidopsis thalia…
245252_at	-1.66133	0.00189568	7.56841	8.49502	7.49487	6.14481	6.24569	6.18382	ATERF-1	AT4G17500	NP_567530	AB008103 // Arabidopsis thaliana AtERF-1 mRNA for ethylene responsive element binding factor 1, complete cds. // gb // 11 // --- /// At4g17500 // 68417.t02466 ethylene-responsive element-binding protein 1 (ERF1) / EREBP-2 protein identical to SP|O80337 Ethylene responsive element binding factor 1 (EREBP-2 protein) [Arabidopsis thaliana]; a false single bp exon was added to circumvent a single bas…
245253_at	-0.132952	0.688385	5.39159	4.44555	4.80759	4.95662	4.75858	4.53068	HPL1	AT4G15440	NP_193279	AF087932 // Arabidopsis thaliana hydroperoxide lyase (HPL1) mRNA, complete cds. // gb // 10 // --- /// At4g15440 // 68417.t02226 hydroperoxide lyase (HPL1) identical to hydroperoxide lyase GI:3822403 from [Arabidopsis thaliana] // tigr // 11 // --- /// AT4G15440.1 // cdna:known chromosome:TAIR10:4:8835495:8838676:1 gene:AT4G15440 transcript:AT4G15440.1 description: Probable inactive linolenate hy…
245254_at	-1.11565	0.00226704	9.1239	9.08455	9.1438	8.26208	8.11096	7.63225	APS3	AT4G14680	NP_193204	At4g14680 // 68417.t02132 sulfate adenylyltransferase 3 / ATP-sulfurylase 3 (APS3) identical to ATP sulfurylase (APS3) [Arabidopsis thaliana] GI:1575327 // tigr // 11 // --- /// AT4G14680.1 // cdna:known chromosome:TAIR10:4:8413288:8415391:-1 gene:AT4G14680 transcript:AT4G14680.1 description: ATP-sulfurylase 3, chloroplastic // ensembl // 11 // --- /// FGENESH00000001429 // cdna:novel chromosome:…
245255_at	0.134228	0.605241	10.3236	10.6094	11.0488	10.7172	10.8161	10.8513	COP9	AT4G14110	NP_193147	AF395067 // Arabidopsis thaliana CSN complex subunit 8 (CSN8) mRNA, complete cds. // gb // 11 // --- /// AT4G14110.1 // cdna:known chromosome:TAIR10:4:8132886:8134920:-1 gene:AT4G14110 transcript:AT4G14110.1 description: COP9 signalosome complex subunit 8 // ensembl // 11 // --- /// FGENESH00000001676 // cdna:novel chromosome:TAIR10:4:8128880:8134867:-1 transcript:FGENESH00000001676 description: …
245256_at	-1.62244	0.000249839	8.52509	8.73903	8.59968	6.74596	7.05871	7.1918	FAR1	AT4G15090	NP_567455	AF159587 // Arabidopsis thaliana far-red impaired response protein (FAR1) mRNA, complete cds. // gb // 11 // --- /// At4g15090 // 68417.t02185 far-red impaired response protein (FAR1) / far-red impaired responsive protein (FAR1) identical to far-red impaired response protein FAR1 [Arabidopsis thaliana] gi|5764395|gb|AAD51282; contains Pfam:PF03101 domain: FAR1 family // tigr // 10 // --- /// AT4G…
245257_at	-3.478	2.27916e-05	7.03708	7.09985	6.70245	3.37803	3.53272	3.49465	CAM8	AT4G14640	NP_193200	AF178074 // Arabidopsis thaliana calmodulin 8 (CAM8) mRNA, complete cds. // gb // 11 // --- /// At4g14640 // 68417.t02128 calmodulin-8 (CAM8) identical to calmodulin 8 GI:5825600 from [Arabidopsis thaliana] // tigr // 9 // --- /// AT4G14640.1 // cdna:known chromosome:TAIR10:4:8397712:8400076:1 gene:AT4G14640 transcript:AT4G14640.1 description: Calmodulin-like protein 8 // ensembl // 11 // --- ///…
245258_at	-1.09533	0.159451	6.01274	3.68527	3.66356	3.3605	3.25407	3.461	ATPEN1	AT4G15340	NP_567462	AB257562 // Arabidopsis thaliana At4g15340 mRNA for arabidiol synthase, complete cds. // gb // 11 // --- /// AF062513 // Arabidopsis thaliana pentacyclic triterpene synthase (04C11) mRNA, complete cds. // gb // 11 // --- /// At4g15340 // 68417.t02212 pentacyclic triterpene synthase (04C11) identical to pentacyclic triterpene synthase [gi:6650208] [PMID:11247608] // tigr // 11 // --- /// AT4G15340…
245259_at	-2.06847	0.00116648	7.87938	8.61977	8.54789	6.75292	6.32627	5.76243	PAKRP1	AT4G14150	NP_567423	AF193767 // Arabidopsis thaliana phragmoplast-associated kinesin-related protein 1 (PAKRP1) mRNA, complete cds. // gb // 11 // --- /// At4g14150 // 68417.t02070 phragmoplast-associated kinesin-related protein (PAKRP1) // tigr // 11 // --- /// AT4G14150.1 // cdna:known chromosome:TAIR10:4:8158572:8165008:-1 gene:AT4G14150 transcript:AT4G14150.1 description: Kinesin-like protein KIN12A // ensembl /…
245260_at	1.15172	0.000636416	8.60349	8.3742	8.38957	9.69344	9.66482	9.46415	AT4G16360	AT4G16360	NP_001031650 /// NP_001190741 /// NP_193369	AF360248 // Arabidopsis thaliana putative kinase (At4g16360) mRNA, complete cds. // gb // 11 // --- /// AK318971 // Arabidopsis thaliana AT4G16360 mRNA, complete cds, clone: RAFL21-99-E23. // gb // 11 // --- /// At4g16360 // 68417.t02338 5'-AMP-activated protein kinase beta-2 subunit, putative similar to Swiss-Prot:Q9QZH4 5'-AMP-activated protein kinase, beta-2 subunit (AMPK beta-2 chain) [Rattus…
245261_at	-1.65629	0.000240469	10.4621	10.3928	10.4337	8.4891	8.98504	8.84554	AT4G14385	AT4G14385	NP_567429 /// NP_974546 /// NP_974547	AF370206 // Arabidopsis thaliana unknown protein (At4g14385) mRNA, complete cds. // gb // 11 // --- /// AK117591 // Arabidopsis thaliana At4g14385 mRNA for unknown protein, complete cds, clone: RAFL17-23-M19. // gb // 11 // --- /// AK118586 // Arabidopsis thaliana At4g14385 mRNA for unknown protein, complete cds, clone: RAFL19-83-A04. // gb // 10 // --- /// AK317008 // Arabidopsis thaliana AT4G14…
245262_at	-1.61491	0.000875858	6.88564	7.59429	7.45357	5.92483	5.54033	5.62361	AT4G16563	AT4G16563	NP_567506	At4g16563 // 68417.t02363 aspartyl protease family protein contains Pfam profile: PF00026 eukaryotic aspartyl protease // tigr // 11 // --- /// AT4G16563.1 // cdna:known chromosome:TAIR10:4:9329657:9331523:-1 gene:AT4G16563 transcript:AT4G16563.1 description: Eukaryotic aspartyl protease family protein // ensembl // 11 // --- /// AY054167 // Arabidopsis thaliana AT4g16560/dl4305c mRNA, complete c…
245263_at	-0.083632	0.764817	9.72853	9.06591	9.62229	9.45497	9.53816	9.17272	AT4G17740	AT4G17740	NP_193509 /// NP_849401	AF424602 // Arabidopsis thaliana AT4g17740/dl4905c mRNA, complete cds. // gb // 11 // --- /// At4g17740 // 68417.t02495 C-terminal processing protease, putative similar to C-terminal protease precursor [Spinacia oleracea] GI:999435; similar to SP|Q44879| (Bartonella bacilliformis) // tigr // 9 // --- /// AT4G17740.1 // cdna:known chromosome:TAIR10:4:9866977:9869752:-1 gene:AT4G17740 transcript:AT…
245264_at	-0.0416664	0.951219	6.11079	4.11903	4.69982	5.44479	4.72272	4.63713	AT4G17245	AT4G17245	NP_567525	AF458337 // Arabidopsis thaliana AT4g17240/dl4655c mRNA, complete cds. // gb // 11 // --- /// At4g17245 // 68417.t02441 zinc finger (C3HC4-type RING finger) family protein contains Pfam profile: PF00097 zinc finger, C3HC4 type (RING finger) // tigr // 11 // --- /// AT4G17245.1 // cdna:known chromosome:TAIR10:4:9669365:9670005:1 gene:AT4G17245 transcript:AT4G17245.1 description: RING/U-box superfa…
245265_at	0.382847	0.120075	3.5649	3.16921	2.94959	3.58512	3.67926	3.56786	ACD6	AT4G14400	NP_567430 /// NP_849381 /// NP_849382	AK119077 // Arabidopsis thaliana At4g14400 mRNA for unknown protein, complete cds, clone: RAFL21-43-F06. // gb // 11 // --- /// AK176809 // Arabidopsis thaliana mRNA, complete cds, clone: RAFL25-35-N20. // gb // 10 // --- /// AK316751 // Arabidopsis thaliana AT4G14400 mRNA, complete cds, clone: RAFL09-70-P13. // gb // 11 // --- /// At4g14400 // 68417.t02100 ankyrin repeat family protein contains …
245266_at	0.455455	0.0613339	7.03547	7.43668	7.12292	7.74435	7.78193	7.43515	AT4G17070	AT4G17070	NP_567522	At4g17070 // 68417.t02422 expressed protein // tigr // 10 // --- /// AT4G17070.1 // cdna:known chromosome:TAIR10:4:9595385:9598237:-1 gene:AT4G17070 transcript:AT4G17070.1 description: peptidyl-prolyl cis-trans isomerases // ensembl // 11 // --- /// AY056438 // Arabidopsis thaliana AT4g17070/dl4565c mRNA, complete cds. // gb // 11 // --- /// AY143891 // Arabidopsis thaliana At4g17070/dl4565c mRNA…
245267_at	0.149911	0.561501	3.54678	4.06666	3.41068	3.73953	3.97779	3.75653	AT4G14060	AT4G14060	NP_193142	At4g14060 // 68417.t02058 major latex protein-related / MLP-related low similarity to major latex protein {Papaver somniferum}[GI:294060] ; contains Pfam profile PF00407: Pathogenesis-related protein Bet v I family // tigr // 11 // --- /// AT4G14060.1 // cdna:known chromosome:TAIR10:4:8107337:8108307:1 gene:AT4G14060 transcript:AT4G14060.1 description: Polyketide cyclase/dehydrase and lipid trans…
245268_at	1.7289	0.000104275	5.53742	5.54147	5.39409	7.17744	7.13382	7.34841	PRMT7	AT4G16570	NP_567508	AF424579 // Arabidopsis thaliana AT4g16570/dl4310w mRNA, complete cds. // gb // 9 // --- /// At4g16570 // 68417.t02365 protein arginine N-methyltransferase-related contains weak similarity to protein arginine N-methyltransferase 2 (EC 2.1.1.-) (Swiss-Prot:P55345) [Homo sapiens] // tigr // 10 // --- /// AT4G16570.1 // cdna:known chromosome:TAIR10:4:9336703:9340869:1 gene:AT4G16570 transcript:AT4G1…
245269_at	-0.0100988	0.97098	8.71002	8.42416	8.88174	8.6202	8.40568	8.95975	AT4G14500	AT4G14500	NP_001154233 /// NP_567433	AF428283 // Arabidopsis thaliana AT4g14500/dl3290w mRNA, complete cds. // gb // 11 // --- /// At4g14500 // 68417.t02112 expressed protein weak similarity to SP|Q9UKL6 Phosphatidylcholine transfer protein (PC-TP) {Homo sapiens} // tigr // 11 // --- /// AT4G14500.1 // cdna:known chromosome:TAIR10:4:8334176:8337273:1 gene:AT4G14500 transcript:AT4G14500.1 description: Polyketide cyclase/dehydrase and…
245270_at	0.844066	0.00310957	11.9203	12.2165	11.8239	12.818	12.8106	12.8643	TUA6	AT4G14960	NP_193232 /// NP_849388	AF428406 // Arabidopsis thaliana AT4g14960/dl3520c mRNA, complete cds. // gb // 11 // --- /// AK316754 // Arabidopsis thaliana AT4G14960 mRNA, complete cds, clone: RAFL09-75-D12. // gb // 11 // --- /// At4g14960 // 68417.t02168 tubulin alpha-6 chain (TUA6) nearly identical to SP|P29511 Tubulin alpha-6 chain {Arabidopsis thaliana} // tigr // 11 // --- /// AT4G14960.1 // cdna:known chromosome:TAIR1…
245271_at	0.570108	0.0433016	7.8907	8.26747	7.66685	8.58636	8.30458	8.64441	AT4G16430	AT4G16430	NP_193376	AF251688 // Arabidopsis thaliana putative transcription factor BHLH3 (BHLH3) mRNA, complete cds. // gb // 11 // --- /// AF428368 // Arabidopsis thaliana AT4g16430/dl4240w mRNA, complete cds. // gb // 10 // --- /// At4g16430 // 68417.t02345 basic helix-loop-helix (bHLH) family protein contains Pfam profile: PF00010 helix-loop-helix DNA-binding domain // tigr // 11 // --- /// AT4G16430.1 // cdna:kn…
245272_at	0.098592	0.586018	3.67026	3.59154	3.8244	3.84509	3.85586	3.68103	AT4G17250	AT4G17250	NP_001190749 /// NP_567526	At4g17250 // 68417.t02442 expressed protein // tigr // 11 // --- /// AT4G17250.1 // cdna:known chromosome:TAIR10:4:9671051:9673417:1 gene:AT4G17250 transcript:AT4G17250.1 description: unknown protein\x3b BEST Arabidopsis thaliana protein match is\x3a unknown protein (TAIR\x3aAT5G47580.1)\x3b Has 31 Blast hits to 31 proteins in 6 species\x3a Archae - 0\x3b Bacteria - 0\x3b Metazoa - 0\x3b Fungi - …
245273_at	1.51881	0.000407426	6.68351	7.1694	7.0048	8.30812	8.56262	8.54338	AT4G14950	AT4G14950	NP_567450 /// NP_974551 /// NP_974552	At4g14950 // 68417.t02167 expressed protein // tigr // 10 // --- /// AT4G14950.1 // cdna:known chromosome:TAIR10:4:8545171:8548055:1 gene:AT4G14950 transcript:AT4G14950.1 description: Vacuole membrane protein KMS1 // ensembl // 11 // --- /// AT4G14950.2 // cdna:known chromosome:TAIR10:4:8545172:8548054:1 gene:AT4G14950 transcript:AT4G14950.2 description: Vacuole membrane protein KMS1 // ensembl /…
245274_at	0.684453	0.0221767	9.03528	9.01066	8.5048	9.37482	9.74518	9.48409	AT4G14360	AT4G14360	NP_001031639 /// NP_567427	At4g14360 // 68417.t02094 dehydration-responsive protein-related similar to early-responsive to dehydration stress ERD3 protein [Arabidopsis thaliana] GI:15320410; contains Pfam profile PF03141: Putative methyltransferase // tigr // 11 // --- /// AT4G14360.1 // cdna:known chromosome:TAIR10:4:8267660:8271121:-1 gene:AT4G14360 transcript:AT4G14360.1 description: Probable methyltransferase PMT3 // e…
245275_at	0.102792	0.702824	4.52624	4.04306	4.79201	4.52912	4.64877	4.4918	BAM5	AT4G15210	NP_567460 /// NP_849389	AF424573 // Arabidopsis thaliana unknown protein mRNA, complete cds. // gb // 11 // --- /// AK226353 // Arabidopsis thaliana mRNA for beta-amylase, complete cds, clone: RAFL05-16-L21. // gb // 11 // --- /// AK316869 // Arabidopsis thaliana AT4G15210 mRNA, complete cds, clone: RAFL09-10-K11. // gb // 9 // --- /// At4g15210 // 68417.t02197 beta-amylase (BMY1) / 1,4-alpha-D-glucan maltohydrolase ide…
245276_at	-0.186523	0.624471	7.49232	6.78031	6.2583	6.76493	6.56944	6.63699	ATHB-2	AT4G16780	NP_193411	AF375453 // Arabidopsis thaliana AT4g16780/dl4415w mRNA, complete cds. // gb // 11 // --- /// At4g16780 // 68417.t02389 homeobox-leucine zipper protein 4 (HAT4) / HD-ZIP protein 4 SP|Q05466|HAT4_ARATH Homeobox-leucine zipper protein HAT4 (HD-ZIP protein 4) (SP:Q05466) [Arabidopsis thaliana] (HD-ZIP homeotic protein Athb-2 // tigr // 10 // --- /// AT4G16780.1 // cdna:known chromosome:TAIR10:4:9449…
245277_at	1.28266	0.00205255	8.1877	7.73414	8.3026	9.56713	9.44682	9.05847	IAGLU	AT4G15550	NP_567471	At4g15550 // 68417.t02239 UDP-glucose:indole-3-acetate beta-D-glucosyltransferase (IAGLU) identical to UDP-glucose:indole-3-acetate beta-D-glucosyltransferase (iaglu) GI:2149126 from [Arabidopsis thaliana] // tigr // 11 // --- /// AT4G15550.1 // cdna:known chromosome:TAIR10:4:8877590:8879327:-1 gene:AT4G15550 transcript:AT4G15550.1 description: UDP-glycosyltransferase 75D1 // ensembl // 11 // ---…
245278_at	-0.356223	0.146366	9.83208	10.3798	10.3117	9.94998	9.79373	9.71119	SYP23	AT4G17730	NP_001078403 /// NP_567537	AK316791 // Arabidopsis thaliana AT4G17730 mRNA, complete cds, clone: RAFL07-36-K08. // gb // 11 // --- /// At4g17730 // 68417.t02494 syntaxin 23 (SYP23) / PEP12-like protein identical to SP|O04378 Syntaxin 23 (AtSYP23) (AtPLP) (AtPEP12-like protein) {Arabidopsis thaliana} // tigr // 10 // --- /// AT4G17730.1 // cdna:known chromosome:TAIR10:4:9865103:9867022:1 gene:AT4G17730 transcript:AT4G17730.…
245279_at	-0.622978	0.0120333	9.34277	9.52427	9.62433	9.05089	8.79014	8.7814	AT4G17270	AT4G17270	NP_193460	AF380659 // Arabidopsis thaliana AT4g17270/dl4670w mRNA, complete cds. // gb // 11 // --- /// At4g17270 // 68417.t02444 Mo25 family protein similar to MO25 protein (early mouse development protein family) [Mouse] SWISS-PROT:Q06138 // tigr // 10 // --- /// AT4G17270.1 // cdna:known chromosome:TAIR10:4:9676127:9678777:1 gene:AT4G17270 transcript:AT4G17270.1 description: Putative MO25-like protein A…
245280_at	-0.55974	0.0130801	8.52351	8.27724	8.39685	7.75906	7.93579	7.82353	VRN2	AT4G16845	NP_567517 /// NP_974563	AT4G16845.1 // cdna:known chromosome:TAIR10:4:9476143:9479878:1 gene:AT4G16845 transcript:AT4G16845.1 description: Polycomb group protein VERNALIZATION 2 // ensembl // 11 // --- /// AT4G16845.2 // cdna:known chromosome:TAIR10:4:9476155:9479878:1 gene:AT4G16845 transcript:AT4G16845.2 description: Polycomb group protein VERNALIZATION 2 // ensembl // 11 // --- /// AY034902 // Arabidopsis thaliana un…
245281_at	0.636113	0.0266196	11.4013	10.85	10.8525	11.6534	11.7993	11.5594	CLA1	AT4G15560	NP_193291	AF428463 // Arabidopsis thaliana AT4g15560/dl3821w mRNA, complete cds. // gb // 11 // --- /// At4g15560 // 68417.t02240 1-deoxy-D-xylulose 5-phosphate synthase, putative / 1-deoxyxylulose-5-phosphate synthase, putative / DXP-synthase, putative (DEF) (CLA1) identical to SP|Q38854 Probable 1-deoxy-D-xylulose 5-phosphate synthase, chloroplast precursor (EC 4.1.3.37) (1-deoxyxylulose-5-phosphate synt…
245282_at	1.89268	0.000159779	5.93231	5.91541	5.45152	7.64226	7.67586	7.65915	AT4G14990	AT4G14990	NP_567452	At4g14990 // 68417.t02172 expressed protein // tigr // 11 // --- /// AT4G14990.1 // cdna:known chromosome:TAIR10:4:8565622:8569814:-1 gene:AT4G14990 transcript:AT4G14990.1 description: Topoisomerase II-associated protein PAT1 // ensembl // 11 // --- /// AY035039 // Arabidopsis thaliana unknown protein (At4g14990) mRNA, complete cds. // gb // 11 // --- /// FGENESH00000001646 // cdna:novel chromoso…
245283_at	-0.634367	0.0189416	6.61267	6.98024	7.1673	6.33719	6.27956	6.24036	AT-HSFA5	AT4G13980	NP_567415	At4g13980 // 68417.t02049 heat shock transcription factor family protein contains Pfam profile: PF00447 HSF-type DNA-binding domain // tigr // 11 // --- /// AT4G13980.1 // cdna:known chromosome:TAIR10:4:8076980:8079314:-1 gene:AT4G13980 transcript:AT4G13980.1 description: Heat stress transcription factor A-5 // ensembl // 11 // --- /// AY039528 // Arabidopsis thaliana AT4g13980/dl3030c mRNA, comp…
245284_at	-0.782395	0.00356995	10.4892	10.2755	10.5665	9.70969	9.7219	9.55244	PDS3	AT4G14210	NP_193157 /// NP_974545	AF360196 // Arabidopsis thaliana putative phytoene dehydrogenase precursor (At4g14210) mRNA, complete cds. // gb // 11 // --- /// At4g14210 // 68417.t02077 phytoene dehydrogenase, chloroplast / phytoene desaturase (PDS) identical to SP|Q07356 Phytoene dehydrogenase, chloroplast precursor (EC 1.14.99.-) (Phytoene desaturase){Arabidopsis thaliana}; high similarity to phytoene desaturase [Lycopersic…
245285_s_at	0.340248	0.097943	9.60043	9.73726	9.51237	10.131	9.94457	9.7952	SBP1	AT4G14030 /// AT4G14040	NP_001190723 /// NP_193139 /// NP_193140	AF367311 // Arabidopsis thaliana AT4g14040/dl3061c mRNA, complete cds. // gb // 11 // --- /// AF370130 // Arabidopsis thaliana putative selenium-binding protein (At4g14040) mRNA, complete cds. // gb // 11 // --- /// AT4G14030.1 // cdna:known chromosome:TAIR10:4:8097918:8100242:-1 gene:AT4G14030 transcript:AT4G14030.1 description: Selenium-binding protein 1 // ensembl // 11 // --- /// AT4G14030.2 …
245286_at	1.02075	0.0169829	11.1592	10.5995	10.0275	11.561	11.684	11.6036	OASA1	AT4G14880	NP_001190732 /// NP_001190733 /// NP_193224 /// NP_849386	AK230249 // Arabidopsis thaliana mRNA for cytosolic O-acetylserine(thiol)lyase, complete cds, clone: RAFL23-16-G04. // gb // 11 // --- /// AT4G14880.1 // cdna:known chromosome:TAIR10:4:8517960:8520469:-1 gene:AT4G14880 transcript:AT4G14880.1 description: Cysteine synthase 1 // ensembl // 11 // --- /// AT4G14880.2 // cdna:known chromosome:TAIR10:4:8517960:8520463:-1 gene:AT4G14880 transcript:AT4G1…
245287_at	-0.203449	0.319382	8.39695	8.43981	8.81261	8.33241	8.40269	8.30392	HISN5B	AT4G14910	NP_001078391 /// NP_001190734 /// NP_567448	AK316666 // Arabidopsis thaliana AT4G14910 mRNA, partial sequence, clone: RAFL06-71-E19. // gb // 11 // --- /// At4g14910 // 68417.t02163 imidazoleglycerol-phosphate dehydratase, putative similar to SP|P34047 Imidazoleglycerol-phosphate dehydratase 1 (EC 4.2.1.19) (IGPD 1) {Arabidopsis thaliana}; contains Pfam profile PF00475: imidazoleglycerol-phosphate dehydratase // tigr // 10 // --- /// AT4G1…
245288_at	0.104866	0.539161	8.00965	7.88589	8.09877	8.12826	8.11651	8.06413	ADA2B	AT4G16420	NP_567495 /// NP_974560 /// NP_974561	AF338770 // Arabidopsis thaliana transcriptional adaptor ADA2b (ADA2b) mRNA, complete cds. // gb // 11 // --- /// At4g16420 // 68417.t02344 transcriptional adaptor (ADA2b) identical to transcriptional adaptor ADA2b [Arabidopsis thaliana] gi|13591700|gb|AAK31320 // tigr // 10 // --- /// AT4G16420.1 // cdna:known chromosome:TAIR10:4:9262621:9266086:-1 gene:AT4G16420 transcript:AT4G16420.1 descripti…
245289_at	-0.0603942	0.75554	10.6618	10.7548	10.9777	10.6437	10.7387	10.8307	AT4G15470	AT4G15470	NP_567466	At4g15470 // 68417.t02229 expressed protein low similarity to N-methyl-D-aspartate receptor-associated protein [Drosophila melanogaster] GI:567104; contains Pfam profile PF01027: Uncharacterized protein family UPF0005 // tigr // 11 // --- /// AT4G15470.1 // cdna:known chromosome:TAIR10:4:8843567:8845810:1 gene:AT4G15470 transcript:AT4G15470.1 description: BI1-like protein // ensembl // 11 // --- …
245290_at	3.59209	0.000124388	4.47592	4.6599	3.51574	7.73659	8.03621	7.65503	AT4G16490	AT4G16490	NP_567501	AK118730 // Arabidopsis thaliana At4g16490 mRNA for unknown protein, complete cds, clone: RAFL21-08-B04. // gb // 10 // --- /// At4g16490 // 68417.t02354 armadillo/beta-catenin repeat family protein contains Pfam profile: PF00514 armadillo/beta-catenin-like repeat // tigr // 11 // --- /// AT4G16490.1 // cdna:known chromosome:TAIR10:4:9293543:9295625:-1 gene:AT4G16490 transcript:AT4G16490.1 descri…
245291_at	-1.08107	0.0214253	10.4221	9.12842	9.7009	8.55116	8.7523	8.70472	AT4G16155	AT4G16155	NP_567487	AF228638 // Arabidopsis thaliana lipoamide dehydrogenase (lpd2) mRNA, complete cds; nuclear gene for chloroplast product. // gb // 11 // --- /// AT4G16155.1 // cdna:known chromosome:TAIR10:4:9153363:9157322:-1 gene:AT4G16155 transcript:AT4G16155.1 description: dihydrolipoyl dehydrogenases // ensembl // 11 // --- /// AY050877 // Arabidopsis thaliana unknown protein (At4g16155) mRNA, complete cds. …
245292_at	2.09287	0.000148296	7.69763	7.83751	7.74119	9.51039	9.91852	10.126	AT4G15093	AT4G15093	NP_567456	AK118778 // Arabidopsis thaliana At4g15090 mRNA for unknown protein, complete cds, clone: RAFL21-11-K12. // gb // 11 // --- /// At4g15093 // 68417.t02186 catalytic LigB subunit of aromatic ring-opening dioxygenase family contains Pfam PF02900: Catalytic LigB subunit of aromatic ring-opening dioxygenase // tigr // 10 // --- /// AT4G15093.1 // cdna:known chromosome:TAIR10:4:8618343:8619646:1 gene:A…
245293_at	-0.525859	0.0217113	9.82929	9.4682	9.61213	9.05479	9.19023	9.08703	AT4G16660	AT4G16660	NP_567510	At4g16660 // 68417.t02374 heat shock protein 70, putative / HSP70, putative // tigr // 9 // --- /// AT4G16660.1 // cdna:known chromosome:TAIR10:4:9376737:9381507:1 gene:AT4G16660 transcript:AT4G16660.1 description: Heat shock 70 kDa protein 17 // ensembl // 11 // --- /// AY051008 // Arabidopsis thaliana putative HSP protein (At4g16660) mRNA, complete cds. // gb // 10 // --- /// FGENESH00000001601…
245294_at	-0.947607	0.00286682	8.37325	8.75273	8.60551	7.82793	7.46505	7.59568	CKI1	AT4G14340	NP_193170	AF250343 // Arabidopsis thaliana casein kinase I (CKI1) mRNA, complete cds. // gb // 11 // --- /// At4g14340 // 68417.t02091 casein kinase I (CKI1) identical to casein kinase I [Arabidopsis thaliana] gi|1103318|emb|CAA55395 // tigr // 9 // --- /// AT4G14340.1 // cdna:known chromosome:TAIR10:4:8248286:8251998:-1 gene:AT4G14340 transcript:AT4G14340.1 description: casein kinase I // ensembl // 11 //…
245295_at	1.5102	0.00077325	6.0276	6.66086	6.50049	8.08448	7.87326	7.76181	AT4G16100	AT4G16100	NP_567483	At4g16100 // 68417.t02304 expressed protein // tigr // 9 // --- /// AT4G16100.1 // cdna:known chromosome:TAIR10:4:9105720:9108159:1 gene:AT4G16100 transcript:AT4G16100.1 description: Protein of unknown function (DUF789) // ensembl // 10 // --- /// AY054578 // Arabidopsis thaliana Unknown protein (Z97340.18) mRNA, complete cds. // gb // 10 // --- /// BT015872 // Arabidopsis thaliana At4g16100 mRNA…
245296_at	-1.01662	0.0381736	9.31192	8.216	8.19187	7.9288	7.52775	7.21338	ATOPT3	AT4G16370	NP_567493	At4g16370 // 68417.t02339 oligopeptide transporter OPT family protein similar to oligopeptide transporter Opt1p [Candida albicans] GI:2367386; contains Pfam profile PF03169: OPT oligopeptide transporter protein // tigr // 11 // --- /// AT4G16370.1 // cdna:known chromosome:TAIR10:4:9247302:9250091:-1 gene:AT4G16370 transcript:AT4G16370.1 description: oligopeptide transporter // ensembl // 10 // --…
245297_at	-0.0114348	0.964431	6.92855	7.51259	7.23999	7.27871	7.2932	7.07492	AT4G16510	AT4G16510	NP_567502	At4g16510 // 68417.t02356 YbaK/prolyl-tRNA synthetase-related contains weak hit to Pfam profile PF04073: YbaK/prolyl-tRNA synthetases associated domain // tigr // 9 // --- /// AT4G16510.1 // cdna:known chromosome:TAIR10:4:9302798:9305047:1 gene:AT4G16510 transcript:AT4G16510.1 description: YbaK/aminoacyl-tRNA synthetase-associated domain // ensembl // 11 // --- /// AY054597 // Arabidopsis thalian…
245298_at	0.169818	0.371505	7.75085	7.95446	8.10527	8.04351	8.0944	8.18212	AT4G15010	AT4G15010	NP_567453 /// NP_974553 /// NP_974554	AK317406 // Arabidopsis thaliana AT4G15010 mRNA, complete cds, clone: RAFL25-26-P17. // gb // 11 // --- /// AK318962 // Arabidopsis thaliana AT4G15010 mRNA, complete cds, clone: RAFL21-75-J17. // gb // 11 // --- /// At4g15010 // 68417.t02174 mitochondrial substrate carrier family protein contains Pfam profile: PF00153 mitochondrial carrier protein // tigr // 10 // --- /// AT4G15010.1 // cdna:know…
245299_at	-1.73808	0.000103467	12.0267	11.9708	11.9075	10.0976	10.237	10.3562	ATRAB1C	AT4G17530	NP_193486	AF127134 // Arabidopsis thaliana ras-related small GTP-binding protein (RAB1c) mRNA, complete cds. // gb // 10 // --- /// AK227290 // Arabidopsis thaliana mRNA for ras-related small GTP-binding protein RAB1c, complete cds, clone: RAFL11-12-H18. // gb // 11 // --- /// At4g17530 // 68417.t02470 Ras-related GTP-binding protein, putative very strong similarity to RAB1C [Lotus corniculatus var. japoni…
245300_at	-0.77072	0.0449235	5.92589	5.72379	6.31008	5.66386	4.73003	5.25372	CBL6	AT4G16350	NP_567492	AF192884 // Arabidopsis thaliana calcineurin B-like protein 6 (CBL6) mRNA, complete cds. // gb // 11 // --- /// AF339142 // Arabidopsis thaliana SOS3-like calcium binding protein mRNA, complete cds. // gb // 11 // --- /// AK176189 // Arabidopsis thaliana mRNA for SOS3-like calcium binding protein, complete cds, clone: RAFL23-05-M10. // gb // 11 // --- /// AT4G16350.1 // cdna:known chromosome:TAIR…
245301_at	-0.570757	0.0376109	9.73051	9.64376	9.14934	8.9581	8.82073	9.03251	FPS2	AT4G17190	NP_193452 /// NP_974565	AT4G17190.1 // cdna:known chromosome:TAIR10:4:9648527:9650912:-1 gene:AT4G17190 transcript:AT4G17190.1 description: Farnesyl pyrophosphate synthase 2 // ensembl // 11 // --- /// AT4G17190.2 // cdna:known chromosome:TAIR10:4:9648527:9650846:-1 gene:AT4G17190 transcript:AT4G17190.2 description: Farnesyl pyrophosphate synthase 2 // ensembl // 11 // --- /// AY072207 // Arabidopsis thaliana putative f…
245302_at	-0.842472	0.026035	7.74046	7.22714	6.85088	6.5406	6.60724	6.14323	KAN3	AT4G17695	NP_567535	At4g17695 // 68417.t02490 myb family transcription factor (KAN3) contains Pfam profile: PF00249 myb-like DNA-binding domain; identical to cDNA GARP-like putative transcription factor KANADI3 (KAN3) GI:15723596 // tigr // 9 // --- /// AT4G17695.1 // cdna:known chromosome:TAIR10:4:9848032:9850704:-1 gene:AT4G17695 transcript:AT4G17695.1 description: Probable transcription factor KAN3 // ensembl // …
245303_at	-0.205868	0.367879	8.34985	8.63751	8.80797	8.17211	8.478	8.52761	AT4G17010	AT4G17010	NP_567520	At4g17010 // 68417.t02416 expressed protein // tigr // 10 // --- /// AT4G17010.1 // cdna:known chromosome:TAIR10:4:9575812:9577967:1 gene:AT4G17010 transcript:AT4G17010.1 description: unknown protein\x3b Has 30201 Blast hits to 17322 proteins in 780 species\x3a Archae - 12\x3b Bacteria - 1396\x3b Metazoa - 17338\x3b Fungi - 3422\x3b Plants - 5037\x3b Viruses - 0\x3b Other Eukaryotes - 2996 (sourc…
245304_at	-1.14468	0.00699614	9.38117	9.02352	9.0679	7.94557	7.58702	8.50595	AT4G15630	AT4G15630	NP_567473	At4g15630 // 68417.t02246 integral membrane family protein contains TIGRFAM TIGR01569 : plant integral membrane protein TIGR01569; contains Pfam PF04535 : Domain of unknown function (DUF588) // tigr // 10 // --- /// AT4G15630.1 // cdna:known chromosome:TAIR10:4:8917430:8918852:1 gene:AT4G15630 transcript:AT4G15630.1 description: CASP-like protein 1E1 // ensembl // 11 // --- /// BT028921 // Arabid…
245305_at	-2.0945	0.000392809	5.89686	5.77754	5.04254	3.47838	3.58197	3.37309	AT4G17215	AT4G17215	NP_567524	At4g17215 // 68417.t02437 expressed protein // tigr // 11 // --- /// AT4G17215.1 // cdna:known chromosome:TAIR10:4:9655837:9656577:1 gene:AT4G17215 transcript:AT4G17215.1 description: Pollen Ole e 1 allergen and extensin family protein // ensembl // 11 // --- /// AY080596 // Arabidopsis thaliana unknown protein (At4g17215) mRNA, complete cds. // gb // 11 // --- /// AY114030 // Arabidopsis thalian…
245306_at	-0.503083	0.534035	9.11286	11.5488	11.6746	10.12	10.393	10.3139	ELIP2	AT4G14690	NP_567438	AF134132 // Arabidopsis thaliana chromosome IV early light-inducable protein (Elip) mRNA, complete cds. // gb // 11 // --- /// AF370266 // Arabidopsis thaliana unknown protein (At4g14690) mRNA, complete cds. // gb // 11 // --- /// At4g14690 // 68417.t02133 chlorophyll A-B binding family protein / early light-induced protein, putative strong similarity to early light-induced protein; ELIP [Arabido…
245307_at	0.292995	0.394073	7.51478	6.65435	6.50499	7.2115	7.04814	7.29347	AT4G16770	---	NP_567514	AF324704 // Arabidopsis thaliana AT4g16770 (AT4g16770/dl4410c) mRNA, complete cds. // gb // 10 // --- /// AF337914 // Arabidopsis thaliana At4g16770 mRNA sequence. // gb // 10 // --- /// AK318835 // Arabidopsis thaliana AT4G16770 mRNA, complete cds, clone: RAFL14-63-D15. // gb // 9 // --- /// At4g16770 // 68417.t02388 oxidoreductase, 2OG-Fe(II) oxygenase family protein low similarity to flavonol …
245308_at	-0.798974	0.0143392	9.09463	9.25775	9.30348	8.79689	8.39403	8.06801	AT4G17486	AT4G17486	NP_001154248 /// NP_567528	AF324997 // Arabidopsis thaliana AT4g17486 (AT4g17486/AT4g17486) mRNA, complete cds. // gb // 10 // --- /// AF367279 // Arabidopsis thaliana AT4g17486/AT4g17486 mRNA, complete cds. // gb // 11 // --- /// At4g17486 // 68417.t02464 expressed protein // tigr // 9 // --- /// AT4G17486.1 // cdna:known chromosome:TAIR10:4:9749728:9751709:-1 gene:AT4G17486 transcript:AT4G17486.1 description: DeSI-like p…
245309_at	1.86109	0.000264942	6.53068	6.75124	7.16534	8.55798	8.7885	8.68404	AT4G15140	AT4G15140	NP_567459	AF372879 // Arabidopsis thaliana AT4g15140/dl3615c mRNA, complete cds. // gb // 10 // --- /// AK117520 // Arabidopsis thaliana At4g15140 mRNA for unknown protein, complete cds, clone: RAFL17-16-E20. // gb // 9 // --- /// At4g15140 // 68417.t02192 expressed protein // tigr // 11 // --- /// AT4G15140.1 // cdna:known chromosome:TAIR10:4:8639424:8640291:-1 gene:AT4G15140 transcript:AT4G15140.1 descri…
245310_at	-0.71631	0.0154184	7.60089	8.04595	7.46456	7.10264	6.99842	6.86142	RALFL31	AT4G13950	NP_567413	At4g13950 // 68417.t02045 rapid alkalinization factor (RALF) family protein similar to RALF precursor [Nicotiana tabacum] GI:16566316 // tigr // 11 // --- /// AT4G13950.1 // cdna:known chromosome:TAIR10:4:8058072:8058675:-1 gene:AT4G13950 transcript:AT4G13950.1 description: Protein RALF-like 31 // ensembl // 11 // --- /// AY085773 // Arabidopsis thaliana clone 17977 mRNA, complete sequence. // gb…
245311_at	-0.00841827	0.9683	13.0597	12.9656	13.0044	13.2175	12.8731	12.9139	AT3G23390 /// AT4G14320	AT4G14320	NP_001190728 /// NP_188981 /// NP_193168	AT4G14320.1 // cdna:known chromosome:TAIR10:4:8242505:8243899:-1 gene:AT4G14320 transcript:AT4G14320.1 description: 60S ribosomal protein L36a // ensembl // 11 // --- /// AT4G14320.2 // cdna:known chromosome:TAIR10:4:8241732:8243910:-1 gene:AT4G14320 transcript:AT4G14320.2 description: 60S ribosomal protein L36a // ensembl // 10 // --- /// AY065121 // Arabidopsis thaliana ribosomal protein (Z9733…
245312_at	-0.47836	0.0209299	7.5146	7.45384	7.51565	6.88323	7.1016	7.06418	AT4G14600	AT4G14600	NP_567434	AK118653 // Arabidopsis thaliana mRNA for unknown protein, complete cds, clone: RAFL19-91-J16. // gb // 11 // --- /// At4g14600 // 68417.t02122 expressed protein // tigr // 9 // --- /// AT4G14600.1 // cdna:known chromosome:TAIR10:4:8376400:8378335:1 gene:AT4G14600 transcript:AT4G14600.1 description: Bet1-like protein At4g14600 // ensembl // 11 // --- /// AY074370 // Arabidopsis thaliana unknown p…
245313_at	-0.119979	0.527822	8.30457	8.5122	8.61849	8.24355	8.44166	8.39011	AT4G15420	AT4G15420	NP_567465	AF446353 // Arabidopsis thaliana AT4g15420/dl3755w mRNA, complete cds. // gb // 11 // --- /// At4g15420 // 68417.t02224 PRLI-interacting factor K nearly identical to PRLI-interacting factor K [Arabidopsis thaliana] GI:11139266; contains Pfam profiles PF03152: Ubiquitin fusion degradation protein UFD1, PF00096: Zinc finger, C2H2 type // tigr // 11 // --- /// AT4G15420.1 // cdna:known chromosome:TA…
245314_at	1.46654	0.00251264	3.9149	3.5388	4.12296	4.89616	5.33964	5.7405	AT4G16745	AT4G16745	NP_001190743 /// NP_567512	At4g16745 // 68417.t02384 exostosin family protein contains Pfam PF03016: Exostosin family // tigr // 10 // --- /// AT4G16745.1 // cdna:known chromosome:TAIR10:4:9411866:9414111:1 gene:AT4G16745 transcript:AT4G16745.1 description: Exostosin family protein // ensembl // 10 // --- /// AT4G16745.2 // cdna:known chromosome:TAIR10:4:9411840:9414897:1 gene:AT4G16745 transcript:AT4G16745.2 description: …
245315_at	1.94277	0.00030677	8.66533	9.15899	9.41112	11.0137	10.9406	11.1095	PBD2	AT4G14800	NP_001190731 /// NP_193216	AF043535 // Arabidopsis thaliana 20S proteasome beta subunit PBD2 (PBD2) mRNA, complete cds. // gb // 11 // --- /// AK227835 // Arabidopsis thaliana mRNA for proteasome chain protein, complete cds, clone: RAFL14-40-K07. // gb // 11 // --- /// At4g14800 // 68417.t02149 20S proteasome beta subunit D2 (PBD2) (PRCGA) identical to SP|O24633 Proteasome subunit beta type 2-2 (EC 3.4.25.1) (20S proteasom…
245316_at	1.24184	0.000287494	8.13028	8.11679	8.13763	9.47624	9.32741	9.30657	AT4G14000	AT4G14000	NP_567417	AT4G14000.1 // cdna:known chromosome:TAIR10:4:8090817:8092672:1 gene:AT4G14000 transcript:AT4G14000.1 description: Putative methyltransferase family protein // ensembl // 11 // --- /// AY072417 // Arabidopsis thaliana unknown protein (At4g14000) mRNA, complete cds. // gb // 11 // --- /// AY114714 // Arabidopsis thaliana unknown protein (At4g14000) mRNA, complete cds. // gb // 11 // --- /// FGENES…
245317_at	1.7563	0.0020208	7.85021	7.83409	7.19822	9.00894	9.21109	9.93139	AT4G15610	AT4G15610	NP_567472	AF324722 // Arabidopsis thaliana AT4g15610 (AT4g15610/dl3845w) mRNA, complete cds. // gb // 11 // --- /// AF326884 // Arabidopsis thaliana unknown protein (At4g15610) mRNA, complete cds. // gb // 11 // --- /// At4g15610 // 68417.t02244 integral membrane family protein contains TIGRFAM TIGR01569 : plant integral membrane protein TIGR01569; contains Pfam PF04535 : Domain of unknown function (DUF588…
245318_at	0.921654	0.184167	11.6351	9.84794	9.34012	11.3107	11.1862	11.0912	AT4G16980	AT4G16980	NP_193431	AJ299418 // Arabidopsis thaliana mRNA for hypothetical protein (ORF1), clone c13.049. // gb // 11 // --- /// At4g16980 // 68417.t02412 arabinogalactan-protein family similar to arabinogalactan protein [Arabidopsis thaliana] gi|10880495|gb|AAG24277; contains proline-rich extensin domains, INTERPRO:IPR002965 // tigr // 11 // --- /// AT4G16980.1 // cdna:known chromosome:TAIR10:4:9556978:9557812:1 ge…
245319_at	-1.71963	0.000388755	12.1785	11.5417	12.067	10.2125	10.1226	10.2932	AT4G16146	AT4G16146	NP_567486	AK119064 // Arabidopsis thaliana At4g16146 mRNA for unknown protein, complete cds, clone: RAFL21-41-C04. // gb // 11 // --- /// AT4G16146.1 // cdna:known chromosome:TAIR10:4:9142404:9144583:-1 gene:AT4G16146 transcript:AT4G16146.1 description: cAMP-regulated phosphoprotein 19-related protein // ensembl // 11 // --- /// BT004675 // Arabidopsis thaliana At4g16146 gene, complete cds. // gb // 11 // …
245320_at	0.550213	0.0497557	8.06604	8.71835	8.47637	8.90479	8.8776	9.129	AT4G16444	AT4G16444	NP_567498	AT4G16444.1 // cdna:known chromosome:TAIR10:4:9274443:9276327:-1 gene:AT4G16444 transcript:AT4G16444.1 description: FUNCTIONS IN\x3a molecular_function unknown\x3b INVOLVED IN\x3a biological_process unknown\x3b LOCATED IN\x3a endomembrane system\x3b EXPRESSED IN\x3a 24 plant structures\x3b EXPRESSED DURING\x3a 15 growth stages\x3b CONTAINS InterPro DOMAIN/s\x3a CHD5-like protein (InterPro\x3aIPR0…
245321_at	0.417686	0.269602	10.8093	9.72101	9.75192	10.4352	10.5548	10.5452	AT4G15545	AT4G15545	NP_567470	At4g15545 // 68417.t02238 expressed protein // tigr // 11 // --- /// AT4G15545.1 // cdna:known chromosome:TAIR10:4:8875918:8877799:1 gene:AT4G15545 transcript:AT4G15545.1 description: Uncharacterized protein At4g15545 // ensembl // 11 // --- /// AY039512 // Arabidopsis thaliana AT4g15540/dl3810w mRNA, complete cds. // gb // 11 // --- /// AY057513 // Arabidopsis thaliana AT4g15540/dl3810w mRNA, co…
245322_at	0.753741	0.00522769	3.87853	3.74707	3.57298	4.53896	4.59357	4.32726	AT4G14815	AT4G14815	NP_567445	AB246333 // Arabidopsis thaliana AtXYP14 mRNA for xylogen like protein 14, complete cds. // gb // 11 // --- /// At4g14815 // 68417.t02152 protease inhibitor/seed storage/lipid transfer protein (LTP) family protein contains Pfam protease inhibitor/seed storage/LTP family domain PF00234 // tigr // 10 // --- /// AT4G14815.1 // cdna:known chromosome:TAIR10:4:8505043:8505952:1 gene:AT4G14815 transcrip…
245323_at	0.932987	0.0582112	10.2899	11.6959	11.5127	12.0424	12.0932	12.1618	AT4G16500	AT4G16500	NP_193383	At4g16500 // 68417.t02355 cysteine protease inhibitor family protein / cystatin family protein similar to SP|Q06445 Cysteine proteinase inhibitor (Cystatin) {Vigna unguiculata}; contains Pfam profile PF00031: Cystatin domain // tigr // 11 // --- /// AT4G16500.1 // cdna:known chromosome:TAIR10:4:9301388:9302022:-1 gene:AT4G16500 transcript:AT4G16500.1 description: Cysteine proteinase inhibitor 4 /…
245324_at	-0.0779556	0.899588	7.90072	9.57994	9.65429	9.27481	8.76127	8.86501	AT4G17260	AT4G17260	NP_193459	AK226219 // Arabidopsis thaliana mRNA for lactate dehydrogenase, complete cds, clone: RAFL04-15-P13. // gb // 11 // --- /// At4g17260 // 68417.t02443 L-lactate dehydrogenase, putative strong similarity to L-lactate dehydrogenase from Lycopersicon esculentum (GI:1620970, GI:1620972), Hordeum vulgare (SP|P22988, SP|P22989); contains InterPro entry IPR001236: Lactate/malate dehydrogenase // tigr // …
245325_at	0.0542685	0.802114	9.32785	9.69125	9.78423	9.68815	9.69154	9.58646	XTR7	AT4G14130	NP_193149	At4g14130 // 68417.t02067 xyloglucan:xyloglucosyl transferase, putative / xyloglucan endotransglycosylase, putative / endo-xyloglucan transferase, putative (XTR7) almost identical to xyloglucan endotransglycosylase-related protein XTR7 GI:1244760 from [Arabidopsis thaliana], one amino acid difference // tigr // 10 // --- /// AT4G14130.1 // cdna:known chromosome:TAIR10:4:8137051:8138281:-1 gene:AT…
245326_at	0.982029	0.00465574	8.12063	8.55224	8.05071	9.11665	9.47434	9.07867	AT4G14100	AT4G14100	NP_567420	AK175690 // Arabidopsis thaliana mRNA, complete cds, clone: RAFL22-21-C20. // gb // 11 // --- /// AK176539 // Arabidopsis thaliana mRNA, complete cds, clone: RAFL25-06-B02. // gb // 11 // --- /// At4g14100 // 68417.t02061 expressed protein // tigr // 10 // --- /// AT4G14100.1 // cdna:known chromosome:TAIR10:4:8120718:8122417:1 gene:AT4G14100 transcript:AT4G14100.1 description: Uncharacterized pro…
245327_at	0.906586	0.0136039	6.73094	6.08025	6.83415	7.67672	7.33936	7.34902	AT4G16850	AT4G16850	NP_567518	At4g16850 // 68417.t02398 expressed protein // tigr // 11 // --- /// AT4G16850.1 // cdna:known chromosome:TAIR10:4:9480076:9481738:1 gene:AT4G16850 transcript:AT4G16850.1 description: unknown protein\x3b BEST Arabidopsis thaliana protein match is\x3a unknown protein (TAIR\x3aAT1G31130.1)\x3b Has 30201 Blast hits to 17322 proteins in 780 species\x3a Archae - 12\x3b Bacteria - 1396\x3b Metazoa - 17…
245328_at	0.0322057	0.927713	5.84894	6.26866	5.25932	6.01847	5.71295	5.74212	AHL20	AT4G14465	NP_567432	AK118702 // Arabidopsis thaliana At4g14465 mRNA for unknown protein, complete cds, clone: RAFL19-96-L07. // gb // 11 // --- /// At4g14465 // 68417.t02108 DNA-binding protein-related contains Pfam domain PF03479: Domain of unknown function (DUF296), found in AT-hook motifs Pfam:PF02178 // tigr // 11 // --- /// AT4G14465.1 // cdna:known chromosome:TAIR10:4:8320630:8322201:1 gene:AT4G14465 transcrip…
245329_at	-1.9817	0.00141556	5.30954	6.59104	5.90636	3.95221	3.98718	3.92245	XBAT34	AT4G14365	NP_567428	AF325044 // Arabidopsis thaliana AT4g14360 (AT4g14360/dl3220c) mRNA, complete cds. // gb // 11 // --- /// AT4G14365.1 // cdna:known chromosome:TAIR10:4:8271464:8273765:-1 gene:AT4G14365 transcript:AT4G14365.1 description: Putative E3 ubiquitin-protein ligase XBAT34 // ensembl // 11 // --- /// AY062788 // Arabidopsis thaliana ankyrin homolog (Z97336.5) mRNA, complete cds. // gb // 11 // --- /// AY…
245330_at	0.906682	0.0029748	8.36416	8.12744	8.57426	9.27512	9.35319	9.15761	AT4G14930	AT4G14930	NP_567449	At4g14930 // 68417.t02165 acid phosphatase survival protein SurE, putative similar to Swiss-Prot:P36664 acid phosphatase surE (EC 3.1.3.2) (Stationary-phase survival protein surE) [Escherichia coli O157:H7]; contains Pfam domain PF01975: Survival protein SurE // tigr // 9 // --- /// AT4G14930.1 // cdna:known chromosome:TAIR10:4:8538586:8541899:1 gene:AT4G14930 transcript:AT4G14930.1 description: …
245331_at	0.367087	0.0749772	8.45503	8.48298	8.27975	8.9271	8.60923	8.78268	bHLH104	AT4G14410	NP_567431 /// NP_849383	AF488628 // Arabidopsis thaliana clone bHLH104 putative bHLH transcription factor mRNA, complete cds. // gb // 11 // --- /// At4g14410 // 68417.t02101 basic helix-loop-helix (bHLH) family protein // tigr // 9 // --- /// AT4G14410.1 // cdna:known chromosome:TAIR10:4:8299759:8301667:1 gene:AT4G14410 transcript:AT4G14410.1 description: Transcription factor bHLH104 // ensembl // 11 // --- /// AT4G144…
245332_at	1.6287	0.000894336	7.73672	7.74628	8.33974	9.32168	9.54035	9.84682	AT4G15940	AT4G15940	NP_193329	At4g15940 // 68417.t02283 fumarylacetoacetate hydrolase family protein contains Pfam domain, PF01557: fumarylacetoacetate hydrolase family protein // tigr // 9 // --- /// AT4G15940.1 // cdna:known chromosome:TAIR10:4:9038289:9040370:1 gene:AT4G15940 transcript:AT4G15940.1 description: Fumarylacetoacetate (FAA) hydrolase family // ensembl // 11 // --- /// AY057593 // Arabidopsis thaliana AT4g15940…
245333_at	0.204796	0.588314	10.408	11.5265	11.4014	11.1821	11.3889	11.3792	AT4G14615	AT4G14615	NP_567436	AK117906 // Arabidopsis thaliana At4g14615 mRNA for unknown protein, complete cds, clone: RAFL19-09-B08. // gb // 11 // --- /// At4g14615 // 68417.t02125 expressed protein // tigr // 9 // --- /// AT4G14615.1 // cdna:known chromosome:TAIR10:4:8383764:8385079:1 gene:AT4G14615 transcript:AT4G14615.1 description: unknown protein\x3b FUNCTIONS IN\x3a molecular_function unknown\x3b INVOLVED IN\x3a biol…
245334_at	0.353522	0.274011	9.70594	10.2046	9.59503	9.92097	10.0036	10.6416	RALFL33	AT4G15800	NP_567476	At4g15800 // 68417.t02267 rapid alkalinization factor (RALF) family protein similar to RALF precursor [Nicotiana tabacum] GI:16566316 // tigr // 11 // --- /// AT4G15800.1 // cdna:known chromosome:TAIR10:4:8984858:8985405:1 gene:AT4G15800 transcript:AT4G15800.1 description: Protein RALF-like 33 // ensembl // 11 // --- /// BT025592 // Arabidopsis thaliana At4g15800 mRNA, complete cds. // gb // 11 /…
245335_at	1.85995	0.069475	4.373	6.54837	6.97116	8.7024	6.7646	8.00537	ATOEP16-2	AT4G16160	NP_567488 /// NP_849394	AK229661 // Arabidopsis thaliana mRNA for pore protein homolog, complete cds, clone: RAFL19-81-A20. // gb // 11 // --- /// At4g16160 // 68417.t02315 mitochondrial import inner membrane translocase subunit Tim17/Tim22/Tim23 family protein contains Pfam PF02466: Mitochondrial import inner membrane translocase subunit Tim17 // tigr // 9 // --- /// AT4G16160.1 // cdna:known chromosome:TAIR10:4:915752…
245336_at	-1.02204	0.415954	9.03252	4.75147	5.49771	5.35339	5.48979	5.37241	RGF6	AT4G16515	NP_567503	AF380632 // Arabidopsis thaliana AT4g16511 mRNA, complete cds. // gb // 11 // --- /// At4g16515 // 68417.t02357 expressed protein // tigr // 11 // --- /// AT4G16515.1 // cdna:known chromosome:TAIR10:4:9305254:9305763:-1 gene:AT4G16515 transcript:AT4G16515.1 description: Root meristem growth factor 6 // ensembl // 11 // --- /// AY054128 // Arabidopsis thaliana AT4g16511 mRNA, complete cds. // gb /…
245337_at	-0.839735	0.00954493	8.10596	7.58255	7.86199	7.20448	7.08053	6.74628	HINT4	AT4G16566	NP_567507	AK175206 // Arabidopsis thaliana mRNA, complete cds, clone: RAFL21-63-F01. // gb // 11 // --- /// AK176221 // Arabidopsis thaliana mRNA, complete cds, clone: RAFL23-10-N20. // gb // 11 // --- /// AT4G16566.1 // cdna:known chromosome:TAIR10:4:9334622:9335968:-1 gene:AT4G16566 transcript:AT4G16566.1 description: histidine triad nucleotide-binding 4 // ensembl // 11 // --- /// BT004792 // Arabidopsi…
245338_at	2.02063	0.00032014	8.04903	7.53928	8.36931	9.96758	10.0116	10.0404	AT4G16442	AT4G16442	NP_567497	At4g16442 // 68417.t02347 integral membrane family protein contains TIGRFAM TIGR01569 : plant integral membrane protein TIGR01569; contains Pfam PF04535 : Domain of unknown function (DUF588) // tigr // 10 // --- /// AT4G16442.1 // cdna:known chromosome:TAIR10:4:9271856:9273089:-1 gene:AT4G16442 transcript:AT4G16442.1 description: CASP-like protein 2B1 // ensembl // 11 // --- /// BT003927 // Arabi…
245339_at	-0.375919	0.066547	8.37519	8.7044	8.66398	8.20224	8.16565	8.24793	COBL7	AT4G16120	NP_567484	At4g16120 // 68417.t02306 phytochelatin synthetase-related contains Pfam PF04833: Phytochelatin synthetase-like conserved region; supporting cDNA gi|26449620|dbj|AK117261.1| // tigr // 11 // --- /// AT4G16120.1 // cdna:known chromosome:TAIR10:4:9116302:9119317:-1 gene:AT4G16120 transcript:AT4G16120.1 description: COBRA-like protein 7 // ensembl // 11 // --- /// BT005903 // Arabidopsis thaliana At…
245340_at	0.924945	0.00193275	10.0081	10.3752	10.1211	11.0969	11.0258	11.1565	AT4G14420	AT4G14420	NP_193178	At4g14420 // 68417.t02102 lesion inducing protein-related similar to ORF, able to induce HR-like lesions [Nicotiana tabacum] gi|1762945|gb|AAC49975 // tigr // 9 // --- /// AT4G14420.1 // cdna:known chromosome:TAIR10:4:8301946:8303915:-1 gene:AT4G14420 transcript:AT4G14420.1 description: HR-like lesion-inducing protein-related // ensembl // 11 // --- /// AY045601 // Arabidopsis thaliana AT4g14420/…
245341_at	-1.18483	0.000892884	7.24948	7.47191	7.71172	6.21564	6.28726	6.37573	AT4G16447	AT4G16447	NP_567499	At4g16447 // 68417.t02349 expressed protein // tigr // 11 // --- /// AT4G16447.1 // cdna:known chromosome:TAIR10:4:9278787:9279389:1 gene:AT4G16447 transcript:AT4G16447.1 description: unknown protein\x3b Has 30201 Blast hits to 17322 proteins in 780 species\x3a Archae - 12\x3b Bacteria - 1396\x3b Metazoa - 17338\x3b Fungi - 3422\x3b Plants - 5037\x3b Viruses - 0\x3b Other Eukaryotes - 2996 (sourc…
245342_at	1.13046	0.00241462	12.3122	11.63	12.005	13.0915	13.0698	13.1773	AT4G16720	AT4G16720	NP_193405	AF370352 // Arabidopsis thaliana putative ribosomal protein (At4g16720) mRNA, complete cds. // gb // 11 // --- /// At4g16720 // 68417.t02381 60S ribosomal protein L15 (RPL15A) // tigr // 10 // --- /// AT4G16720.1 // cdna:known chromosome:TAIR10:4:9399960:9401382:-1 gene:AT4G16720 transcript:AT4G16720.1 description: 60S ribosomal protein L15-1 // ensembl // 11 // --- /// AY058841 // Arabidopsis th…
245343_at	0.997233	0.00195391	9.59536	9.29929	9.16068	10.3125	10.4683	10.2662	AT4G15830	AT4G15830	NP_567477	At4g15830 // 68417.t02271 expressed protein // tigr // 10 // --- /// AT4G15830.1 // cdna:known chromosome:TAIR10:4:8995113:8996601:-1 gene:AT4G15830 transcript:AT4G15830.1 description: ARM repeat superfamily protein // ensembl // 11 // --- /// AY087936 // Arabidopsis thaliana clone 39757 mRNA, complete sequence. // gb // 10 // --- /// FGENESH00000001539 // cdna:novel chromosome:TAIR10:4:8995285:8…
245344_at	-0.0241712	0.927066	8.5847	7.94822	8.33803	8.41818	8.19548	8.18477	AT4G15475	AT4G15475	NP_567467	AF360328 // Arabidopsis thaliana putative F-box protein family, AtFBL4 (At4g15475) mRNA, complete cds. // gb // 11 // --- /// AF361808 // Arabidopsis thaliana AT4g15470/dl3775w mRNA, complete cds. // gb // 11 // --- /// At4g15475 // 68417.t02230 F-box family protein (FBL4) 99.7% identical to F-box protein family, AtFBL4 (GP:21536497) [Arabidopsis thaliana]; similar to grr1 GI:2407790 from [Glycin…
245345_at	-0.502773	0.0163001	4.45052	4.44968	4.32069	3.81983	3.98339	3.90934	AT4G16640	AT4G16640	NP_193397	At4g16640 // 68417.t02372 matrix metalloproteinase, putative metalloproteinase [Arabidopsis thaliana] GI:3128477; contains InterPro accession IPR001818: Matrixin // tigr // 11 // --- /// AT4G16640.1 // cdna:known chromosome:TAIR10:4:9367248:9368775:-1 gene:AT4G16640 transcript:AT4G16640.1 description: Matrixin family protein // ensembl // 11 // --- /// BT004141 // Arabidopsis thaliana clone RAFL1…
245346_at	-0.587586	0.504537	9.22619	6.40482	6.91116	7.5033	6.73787	6.53825	CT-BMY	AT4G17090	NP_567523	At4g17090 // 68417.t02424 beta-amylase (CT-BMY) / 1,4-alpha-D-glucan maltohydrolase identical to beta-amylase enzyme GI:6065749 from [Arabidopsis thaliana] // tigr // 11 // --- /// AT4G17090.1 // cdna:known chromosome:TAIR10:4:9604962:9607334:-1 gene:AT4G17090 transcript:AT4G17090.1 description: Beta-amylase 3, chloroplastic // ensembl // 11 // --- /// AY052315 // Arabidopsis thaliana AT4g17090/d…
245347_at	-0.309906	0.111383	11.4867	11.1945	11.3331	10.9524	10.9996	11.1326	AT4G14890	AT4G14890	NP_193225	At4g14890 // 68417.t02160 ferredoxin family protein similar to SP|P00252 Ferredoxin I from Nostoc muscorum, SP|P00248 Ferredoxin from Mastigocladus laminosus, SP|P00244 Ferredoxin I from Aphanizomenon flos-aquae; contains Pfam profile PF00111 2Fe-2S iron-sulfur cluster binding domain // tigr // 11 // --- /// AT4G14890.1 // cdna:known chromosome:TAIR10:4:8520832:8521456:1 gene:AT4G14890 transcript…
245348_at	-0.523316	0.058576	9.63094	10.1557	10.1788	9.6693	9.34608	9.38008	ATTPS5	AT4G17770	NP_567538	AK118703 // Arabidopsis thaliana At4g17770 mRNA for putative trehalose-6-phosphate synthase, complete cds, clone: RAFL19-96-N16. // gb // 11 // --- /// AK221368 // Arabidopsis thaliana mRNA for trehalose-6-phosphate synthase like protein, complete cds, clone: RAFL25-34-L01. // gb // 10 // --- /// At4g17770 // 68417.t02498 glycosyl transferase family 20 protein / trehalose-phosphatase family prote…
245349_at	0.846854	0.0428897	4.92751	6.06195	5.87384	6.47615	6.54435	6.38337	MES16	AT4G16690	NP_193402	At4g16690 // 68417.t02377 esterase/lipase/thioesterase family protein similar to ethylene-induced esterase [Citrus sinensis] GI:14279437, polyneuridine aldehyde esterase [Rauvolfia serpentina] GI:6651393, SP|Q40708 PIR7A protein {Oryza sativa}; contains Interpro entry IPR000379 // tigr // 9 // --- /// AT4G16690.1 // cdna:known chromosome:TAIR10:4:9392147:9393529:-1 gene:AT4G16690 transcript:AT4G1…
245350_at	0.453009	0.0302215	9.82376	9.82976	9.82668	10.1108	10.3167	10.4117	AT4G16830	AT4G16830	NP_001078399 /// NP_001078400 /// NP_193416	At4g16830 // 68417.t02394 nuclear RNA-binding protein (RGGA) identical to nuclear RNA binding protein GI:6492264 from [Arabidopsis thaliana] // tigr // 10 // --- /// AT4G16830.1 // cdna:known chromosome:TAIR10:4:9470385:9472594:1 gene:AT4G16830 transcript:AT4G16830.1 description: Hyaluronan / mRNA binding family // ensembl // 11 // --- /// AT4G16830.2 // cdna:known chromosome:TAIR10:4:9470409:947…
245351_at	1.14261	0.00125525	8.908	8.89553	8.4839	9.90737	10.0217	9.78618	CKB2	AT4G17640	NP_001190757 /// NP_193499	AK119067 // Arabidopsis thaliana At4g17640 mRNA for putative casein kinase II beta chain CKB2, complete cds, clone: RAFL21-41-H19. // gb // 11 // --- /// At4g17640 // 68417.t02484 casein kinase II beta chain, putative similar to casein kinase II beta' chain (CK II) [Arabidopsis thaliana] SWISS-PROT:P40229 // tigr // 9 // --- /// AT4G17640.1 // cdna:known chromosome:TAIR10:4:9825197:9827272:1 gene…
245352_at	1.03874	0.00653864	5.50429	6.04281	6.29649	6.82008	7.07396	7.06576	UGT84A3	AT4G15490	NP_193284	At4g15490 // 68417.t02232 UDP-glucoronosyl/UDP-glucosyl transferase family protein contains Pfam profile: PF00201 UDP-glucoronosyl and UDP-glucosyl transferase ;simalr to UDP-glucose:sinapate glucosyltransferase GI:9794913 from [Brassica napus] // tigr // 11 // --- /// AT4G15490.1 // cdna:known chromosome:TAIR10:4:8852698:8854545:-1 gene:AT4G15490 transcript:AT4G15490.1 description: UDP-glycosylt…
245353_at	-0.422091	0.25185	5.18339	5.37115	4.37815	4.8822	4.45695	4.32726	AT4G16000	AT4G16000	NP_567481	At4g16000 // 68417.t02291 expressed protein // tigr // 11 // --- /// AT4G16000.1 // cdna:known chromosome:TAIR10:4:9063845:9064481:-1 gene:AT4G16000 transcript:AT4G16000.1 description: unknown protein\x3b BEST Arabidopsis thaliana protein match is\x3a unknown protein (TAIR\x3aAT4G15990.1)\x3b Has 30201 Blast hits to 17322 proteins in 780 species\x3a Archae - 12\x3b Bacteria - 1396\x3b Metazoa - 1…
245354_at	0.0584894	0.891981	12.1983	11.1696	10.9301	11.4834	11.6347	11.3553	LIL3:1	AT4G17600	NP_567532	AF134133 // Arabidopsis thaliana chromosome IV Lil3 protein (Lil3:1) mRNA, complete cds. // gb // 11 // --- /// AF375427 // Arabidopsis thaliana AT4g17600/dl4835w mRNA, complete cds. // gb // 11 // --- /// At4g17600 // 68417.t02480 lil3 protein identical to Lil3 protein [Arabidopsis thaliana] gi|4741966|gb|AAD28780 // tigr // 9 // --- /// AT4G17600.1 // cdna:known chromosome:TAIR10:4:9803705:9804…
245355_at	0.197661	0.378736	12.3512	12.8971	12.568	12.7063	12.8056	12.8973	AT4G17390	AT4G17390	NP_193470	AK226236 // Arabidopsis thaliana mRNA for 60S ribosomal protein L15 homolog, complete cds, clone: RAFL04-18-P03. // gb // 11 // --- /// At4g17390 // 68417.t02454 60S ribosomal protein L15 (RPL15B) // tigr // 10 // --- /// AT4G17390.1 // cdna:known chromosome:TAIR10:4:9714092:9715612:-1 gene:AT4G17390 transcript:AT4G17390.1 description: 60S ribosomal protein L15-2 // ensembl // 11 // --- /// AY072…
245356_at	0.99364	0.00164202	12.5923	12.7897	12.4672	13.7338	13.6522	13.4441	MEE58	AT4G13940	NP_001031627 /// NP_001031628 /// NP_001078387 /// NP_193130	AF059581 // Arabidopsis thaliana S-adenosyl-L-homocysteine hydrolase (SAHH) mRNA, complete cds. // gb // 11 // --- /// AF325037 // Arabidopsis thaliana AT4g13940 (AT4g13940/dl3010w) mRNA, complete cds. // gb // 11 // --- /// AK319117 // Arabidopsis thaliana AT4G13940 mRNA, complete cds, clone: RAFL23-11-D11. // gb // 11 // --- /// At4g13940 // 68417.t02044 adenosylhomocysteinase / S-adenosyl-L-ho…
245357_at	1.54455	0.000286736	10.0776	9.62618	9.74544	11.409	11.2799	11.394	AT4G17560	AT4G17560	NP_567531	At4g17560 // 68417.t02473 ribosomal protein L19 family protein similar to plastid ribosomal protein L19 precursor [Spinacia oleracea] gi|7582403|gb|AAF64312 // tigr // 11 // --- /// AT4G17560.1 // cdna:known chromosome:TAIR10:4:9780279:9782183:1 gene:AT4G17560 transcript:AT4G17560.1 description: 50S ribosomal protein L19-1, chloroplastic // ensembl // 11 // --- /// AY062821 // Arabidopsis thalian…
245358_at	-0.222669	0.44351	9.61322	9.09855	8.86405	8.71999	9.01472	9.17309	PRL1	AT4G15900	NP_193325	AT4G15900.1 // cdna:known chromosome:TAIR10:4:9023728:9027666:1 gene:AT4G15900 transcript:AT4G15900.1 description: Protein pleiotropic regulatory locus 1 // ensembl // 11 // --- /// BT002991 // Arabidopsis thaliana clone RAFL15-17-A08 (R20517) putative PRL1 protein (At4g15900) mRNA, complete cds. // gb // 11 // --- /// BT029023 // Arabidopsis thaliana At4g15900 mRNA, complete cds. // gb // 11 // …
245359_at	-1.12841	0.00116003	11.2105	11.558	11.6697	10.2682	10.3678	10.417	IBR10	AT4G14430	NP_193179	AF380640 // Arabidopsis thaliana AT4g14430/dl3255c mRNA, complete cds. // gb // 11 // --- /// AK229431 // Arabidopsis thaliana mRNA for carnitine racemase like protein, complete cds, clone: RAFL16-73-M22. // gb // 11 // --- /// At4g14430 // 68417.t02103 enoyl-CoA hydratase/isomerase family protein low siimilarity to 2-cyclohexenylcarbonyl CoA isomerase [Streptomyces collinus] GI:8133118, enoyl-Co…
245360_at	0.168833	0.397032	9.25822	9.38633	9.55997	9.50868	9.75269	9.44966	AT4G16330	AT4G16330	NP_001190740 /// NP_567491	At4g16330 // 68417.t02335 oxidoreductase, 2OG-Fe(II) oxygenase family protein similar to flavonone-3-hydroxylase (naringenin,2-oxoglutarate 3-dioxygenase) from Malus domestica [SP|Q06942], Pyrus communis [GI:20269881]; contains Pfam domain PF03171, 2OG-Fe(II) oxygenase superfamily // tigr // 11 // --- /// AT4G16330.1 // cdna:known chromosome:TAIR10:4:9226164:9227491:-1 gene:AT4G16330 transcript:A…
245361_at	0.241803	0.4799	7.62727	7.93699	8.69811	8.42266	8.28516	8.27996	AT4G17790	AT4G17790	NP_567541	AK175186 // Arabidopsis thaliana mRNA, complete cds, clone: RAFL21-60-F06. // gb // 11 // --- /// AK175741 // Arabidopsis thaliana mRNA, complete cds, clone: RAFL22-29-A12. // gb // 11 // --- /// AK176503 // Arabidopsis thaliana mRNA, complete cds, clone: RAFL25-02-I16. // gb // 11 // --- /// At4g17790 // 68417.t02501 expressed protein // tigr // 11 // --- /// AT4G17790.1 // cdna:known chromosome…
245362_at	-1.35171	0.00147536	8.68587	8.07092	8.09574	6.93764	7.1011	6.75866	HAT1	AT4G17460	NP_193476	AK228587 // Arabidopsis thaliana mRNA for homeobox-leucine zipper protein HAT1, complete cds, clone: RAFL15-36-J21. // gb // 11 // --- /// At4g17460 // 68417.t02460 homeobox-leucine zipper protein 1 (HAT1) / HD-ZIP protein 1 identical to Homeobox-leucine zipper protein HAT1 (SP:P46600) [Arabidopsis thaliana] // tigr // 11 // --- /// AT4G17460.1 // cdna:known chromosome:TAIR10:4:9739663:9741146:1 …
245363_at	-0.0602881	0.858196	4.90134	5.85777	5.33831	5.45324	5.36506	5.09824	AT4G15120	AT4G15120	NP_567458	AK117493 // Arabidopsis thaliana At4g15120 mRNA for unknown protein, complete cds, clone: RAFL17-12-H16. // gb // 11 // --- /// At4g15120 // 68417.t02190 VQ motif-containing protein contains PF05678: VQ motif // tigr // 11 // --- /// AT4G15120.1 // cdna:known chromosome:TAIR10:4:8634725:8635561:1 gene:AT4G15120 transcript:AT4G15120.1 description: VQ motif-containing protein // ensembl // 11 // --…
245364_at	-2.0533	0.00030677	9.95114	10.433	10.7197	8.22427	8.21214	8.50753	AT4G15790	AT4G15790	NP_567475	AT4G15790.1 // cdna:known chromosome:TAIR10:4:8982183:8984210:1 gene:AT4G15790 transcript:AT4G15790.1 description: unknown protein\x3b INVOLVED IN\x3a biological_process unknown\x3b LOCATED IN\x3a chloroplast\x3b EXPRESSED IN\x3a 21 plant structures\x3b EXPRESSED DURING\x3a 13 growth stages\x3b Has 411 Blast hits to 380 proteins in 121 species\x3a Archae - 4\x3b Bacteria - 107\x3b Metazoa - 85\x3…
245365_at	-2.16595	0.000347196	11.3066	10.5919	11.1406	8.58195	8.79564	9.16372	AT4G17720	AT4G17720	NP_567536	At4g17720 // 68417.t02493 RNA recognition motif (RRM)-containing protein // tigr // 11 // --- /// AT4G17720.1 // cdna:known chromosome:TAIR10:4:9862446:9864663:-1 gene:AT4G17720 transcript:AT4G17720.1 description: RNA-binding (RRM/RBD/RNP motifs) family protein // ensembl // 11 // --- /// BT004039 // Arabidopsis thaliana clone RAFL14-96-M24 (R20391) putative RRM-containing protein (At4g17720) mRN…
245366_at	-0.418665	0.0726882	9.00105	8.76951	9.27729	8.61989	8.50826	8.6637	AtMAPR4	AT4G14965	NP_567451	At4g14965 // 68417.t02169 cytochrome b5 domain-containing protein similar to SP|O15173 Membrane associated progesterone receptor component 2 (Steroid receptor protein DG6) {Homo sapiens}; contains Pfam profile PF00173: Heme/Steroid binding domain // tigr // 9 // --- /// AT4G14965.1 // cdna:known chromosome:TAIR10:4:8551244:8553554:1 gene:AT4G14965 transcript:AT4G14965.1 description: Membrane-asso…
245367_at	-1.54234	0.000395846	10.4743	10.2732	10.0009	8.825	8.51671	8.77963	NRPB9B	AT4G16265	NP_567490	At4g16265 // 68417.t02329 DNA-directed RNA polymerase II, putative similar to SP|P36958 DNA-directed RNA polymerase II 15.1 kDa polypeptide (EC 2.7.7.6) {Drosophila melanogaster}; contains Pfam profile PF02150: RNA polymerases M/15 Kd subunit // tigr // 9 // --- /// AT4G16265.1 // cdna:known chromosome:TAIR10:4:9202352:9204078:-1 gene:AT4G16265 transcript:AT4G16265.1 description: DNA-directed RNA…
245368_at	-0.642159	0.0305347	8.82846	8.18584	8.29871	7.8203	7.91104	7.65519	AT4G15510	AT4G15510	NP_001031646 /// NP_567468 /// NP_974555	AK175561 // Arabidopsis thaliana mRNA, complete cds, clone: RAFL21-98-H14. // gb // 11 // --- /// At4g15510 // 68417.t02234 photosystem II reaction center PsbP family protein contains PsbP domain PF01789; identical to SP:O23403 (Arabidopsis thaliana) // tigr // 11 // --- /// AT4G15510.1 // cdna:known chromosome:TAIR10:4:8860616:8862665:1 gene:AT4G15510 transcript:AT4G15510.1 description: PsbP dom…
245369_at	-0.865184	0.121733	5.34391	6.7406	7.10039	5.47347	5.4545	5.66138	AT4G15975	AT4G15975	NP_567480	At4g15975 // 68417.t02288 zinc finger (C3HC4-type RING finger) family protein contains Pfam domain, PF00097: Zinc finger, C3HC4 type (RING finger) // tigr // 11 // --- /// AT4G15975.1 // cdna:known chromosome:TAIR10:4:9052175:9053152:1 gene:AT4G15975 transcript:AT4G15975.1 description: RING/U-box superfamily protein // ensembl // --- // chr4:9052174-9053152(+)
245370_at	-0.36037	0.090651	6.43711	6.57174	6.81768	6.19268	6.17911	6.37363	AT4G16840	AT4G16840	NP_567516	AK118753 // Arabidopsis thaliana mRNA for Arabidopsis thaliana unknown protein, complete cds, clone: RAFL21-10-B05. // gb // 11 // --- /// At4g16840 // 68417.t02396 expressed protein // tigr // 10 // --- /// AT4G16840.1 // cdna:known chromosome:TAIR10:4:9474885:9475523:1 gene:AT4G16840 transcript:AT4G16840.1 description: unknown protein\x3b BEST Arabidopsis thaliana protein match is\x3a unknown p…
245371_at	0.481849	0.0602902	3.4689	3.70267	3.93816	4.42168	4.10508	4.02853	AT4G15750	AT4G15750	NP_567474	AF412047 // Arabidopsis thaliana AT4g15750/dl3915c mRNA, complete cds. // gb // 11 // --- /// At4g15750 // 68417.t02260 invertase/pectin methylesterase inhibitor family protein nearly identical to gi:3426058 novel gene of unknown function; contains Pfam profile PF04043: Plant invertase/pectin methylesterase inhibitor; identical to cDNA IB1P8-4 protein GI:3426057 // tigr // 10 // --- /// AT4G15750…
245372_at	1.22252	0.00148434	11.2182	11.7676	11.7103	12.6422	12.8283	12.8932	AT4G15000	AT4G15000	NP_001078392 /// NP_193236	AK228394 // Arabidopsis thaliana mRNA for ribosomal protein, complete cds, clone: RAFL14-88-C08. // gb // 11 // --- /// At4g15000 // 68417.t02173 60S ribosomal protein L27 (RPL27C) // tigr // 11 // --- /// AT4G15000.1 // cdna:known chromosome:TAIR10:4:8571833:8572489:1 gene:AT4G15000 transcript:AT4G15000.1 description: 60S ribosomal protein L27-3 // ensembl // 11 // --- /// AT4G15000.2 // cdna:kn…
245373_s_at	1.26802	0.000980085	9.95905	9.43626	9.8886	11.0362	10.9393	11.1124	ATARD2	AT4G14710 /// AT4G14716	NP_001031640 /// NP_001078390 /// NP_001118985 /// NP_001190730 /// NP_567441 /// NP_567443	AF462818 // Arabidopsis thaliana AT4g14710/dl3395c mRNA, complete cds. // gb // 11 // --- /// AK118285 // Arabidopsis thaliana At4g14710 mRNA for unknown protein, complete cds, clone: RAFL19-57-K09. // gb // 11 // --- /// AT4G14710.1 // cdna:known chromosome:TAIR10:4:8424667:8426555:-1 gene:AT4G14710 transcript:AT4G14710.1 description: 1,2-dihydroxy-3-keto-5-methylthiopentene dioxygenase 3 // ens…
245374_at	-0.41746	0.118626	8.74239	8.59809	9.28335	8.52352	8.41866	8.42928	AT4G17620	AT4G17620	NP_001031654 /// NP_001190756 /// NP_193498	At4g17620 // 68417.t02483 glycine-rich protein // tigr // 10 // --- /// AT4G17620.1 // cdna:known chromosome:TAIR10:4:9821914:9825029:1 gene:AT4G17620 transcript:AT4G17620.1 description: Decapping nuclease DXO homolog, chloroplastic // ensembl // 10 // --- /// AT4G17620.2 // cdna:known chromosome:TAIR10:4:9821914:9825029:1 gene:AT4G17620 transcript:AT4G17620.2 description: Decapping nuclease DXO …
245375_at	-0.313102	0.149256	4.47171	4.3215	4.80076	4.28085	4.20313	4.17069	AT4G17660	AT4G17660	NP_193501	At4g17660 // 68417.t02486 protein kinase, putative similar to protein kinase [Lophopyrum elongatum] gi|13022177|gb|AAK11674 // tigr // 11 // --- /// AT4G17660.1 // cdna:known chromosome:TAIR10:4:9831359:9833006:1 gene:AT4G17660 transcript:AT4G17660.1 description: Protein kinase superfamily protein // ensembl // 11 // --- /// FGENESH00000001682 // cdna:novel chromosome:TAIR10:4:9831452:9833006:1 t…
245376_at	0.0378103	0.829456	3.93773	3.91433	3.76459	3.86801	3.91136	3.95072	AT4G17690	AT4G17690	NP_193504	At4g17690 // 68417.t02489 peroxidase, putative similar to peroxidase [Spinacia oleracea] gi|1781336|emb|CAA71495 // tigr // 11 // --- /// AT4G17690.1 // cdna:known chromosome:TAIR10:4:9846127:9847107:1 gene:AT4G17690 transcript:AT4G17690.1 description: Peroxidase 41 // ensembl // 11 // --- /// FGENESH00000001419 // cdna:novel chromosome:TAIR10:4:9846127:9847107:1 transcript:FGENESH00000001419 des…
245377_at	-0.051448	0.806487	4.00621	3.93231	4.29757	3.88916	4.05934	4.13324	AT4G17700	AT4G17700	NP_193505	At4g17700 // 68417.t02491 hypothetical protein contains Pfam profile PF04776: Protein of unknown function (DUF626) // tigr // --- // chr4:9854321-9855745(+) /// AT4G17700.1 // cdna:known chromosome:TAIR10:4:9854322:9855745:1 gene:AT4G17700 transcript:AT4G17700.1 description: Uncharacterized protein At4g17700 // ensembl // --- // chr4:9854321-9855745(+) /// BT015525 // Arabidopsis thaliana At4g177…
245378_at	0.98009	0.0235464	3.83666	4.61266	4.64106	5.08789	5.14943	5.79333	HDG4	AT4G17710	NP_193506	At4g17710 // 68417.t02492 homeobox-leucine zipper family protein / lipid-binding START domain-containing protein similar to HD-Zip homeo domain OCL4 protein (GI:8920425) [Zea mays]; contains Pfam PF00046: Homeobox domain and Pfam PF01852: START domain // tigr // 10 // --- /// AT4G17710.1 // cdna:known chromosome:TAIR10:4:9856296:9859288:-1 gene:AT4G17710 transcript:AT4G17710.1 description: Homeob…
245379_at	-0.81394	0.00546356	6.83452	7.03231	7.32011	6.21527	6.34935	6.1805	HSF1	AT4G17750	NP_193510	At4g17750 // 68417.t02496 heat shock factor protein 1 (HSF1) / heat shock transcription factor 1 (HSTF1) identical to heat shock transcription factor 1 (HSF1) SP:P41151 from [Arabidopsis thaliana] ;contains Pfam profile: PF00447 HSF-type DNA-binding domain // tigr // 11 // --- /// AT4G17750.1 // cdna:known chromosome:TAIR10:4:9869818:9871603:-1 gene:AT4G17750 transcript:AT4G17750.1 description: H…
245380_at	-0.0882105	0.681893	5.26879	5.53598	5.47402	5.50988	5.0949	5.40938	AT4G17760	AT4G17760	NP_001031657 /// NP_193511	AK176015 // Arabidopsis thaliana mRNA, complete cds, clone: RAFL22-71-P11. // gb // 11 // --- /// At4g17760 // 68417.t02497 expressed protein // tigr // 10 // --- /// AT4G17760.1 // cdna:known chromosome:TAIR10:4:9871789:9873373:1 gene:AT4G17760 transcript:AT4G17760.1 description: damaged DNA binding\x3bexodeoxyribonuclease IIIs // ensembl // 11 // --- /// AT4G17760.2 // cdna:known chromosome:TAI…
245381_at	0.438061	0.0453069	3.95663	3.83538	4.06744	4.37603	4.22871	4.56888	MYB39	AT4G17785	NP_567540	AF175989 // Arabidopsis thaliana putative transcription factor (MYB39) mRNA, complete cds. // gb // 11 // --- /// AK118728 // Arabidopsis thaliana At4g17780 mRNA for putative MYB transcription factor, complete cds, clone: RAFL21-07-A19. // gb // 11 // --- /// At4g17785 // 68417.t02500 myb family transcription factor (MYB39) contains Pfam profile: PF00249 myb-like DNA-binding domain // tigr // 11 …
245382_at	-0.555828	0.11638	7.11242	6.89577	6.08288	6.17577	6.16904	6.07877	AT4G17800	AT4G17800	NP_193515	AF446359 // Arabidopsis thaliana AT4g17800/dl4935c mRNA, complete cds. // gb // 11 // --- /// At4g17800 // 68417.t02502 DNA-binding protein-related contains Pfam domain PF03479: Domain of unknown function (DUF296), found in AT-hook motifs Pfam:PF02178 // tigr // 11 // --- /// AT4G17800.1 // cdna:known chromosome:TAIR10:4:9895290:9896668:-1 gene:AT4G17800 transcript:AT4G17800.1 description: AT-hoo…
245383_at	1.01555	0.00171299	6.46127	6.79238	6.51454	7.71257	7.68182	7.42047	AT4G17810	AT4G17810	NP_193516	At4g17810 // 68417.t02503 zinc finger (C2H2 type) family protein contains Pfam domain, PF00096: Zinc finger, C2H2 type // tigr // 11 // --- /// AT4G17810.1 // cdna:known chromosome:TAIR10:4:9906848:9907657:1 gene:AT4G17810 transcript:AT4G17810.1 description: C2H2 and C2HC zinc fingers superfamily protein // ensembl // 11 // --- /// BT010828 // Arabidopsis thaliana At4g17810 mRNA, complete cds. //…
245384_at	-2.105	7.45603e-05	6.10479	5.90675	6.14881	4.13356	3.83209	3.87969	AT4G16790	AT4G16790	NP_193412	AK226346 // Arabidopsis thaliana mRNA for glycoprotein homolog, complete cds, clone: RAFL05-15-L15. // gb // 11 // --- /// At4g16790 // 68417.t02390 hydroxyproline-rich glycoprotein family protein contains proline-rich extensin domains, INTERPRO:IPR002965 // tigr // 11 // --- /// AT4G16790.1 // cdna:known chromosome:TAIR10:4:9451585:9453254:-1 gene:AT4G16790 transcript:AT4G16790.1 description: hy…
245385_at	1.58516	0.00654553	7.4971	6.31546	6.23414	8.44397	8.31987	8.03834	AT4G14020	AT4G14020	NP_567419	At4g14020 // 68417.t02054 rapid alkalinization factor (RALF) family protein // tigr // 11 // --- /// AT4G14020.1 // cdna:known chromosome:TAIR10:4:8095215:8095736:-1 gene:AT4G14020 transcript:AT4G14020.1 description: Rapid alkalinization factor (RALF) family protein // ensembl // 11 // --- /// AY085168 // Arabidopsis thaliana clone 13520 mRNA, complete sequence. // gb // 11 // --- /// BT004746 //…
245386_at	-1.08989	0.00117873	11.633	11.5653	11.2874	10.3669	10.2853	10.5639	RALFL32	AT4G14010	NP_567418	At4g14010 // 68417.t02053 rapid alkalinization factor (RALF) family protein similar to RALF precursor [Nicotiana tabacum] GI:16566316 // tigr // 11 // --- /// AT4G14010.1 // cdna:known chromosome:TAIR10:4:8092833:8093382:-1 gene:AT4G14010 transcript:AT4G14010.1 description: Protein RALF-like 32 // ensembl // 11 // --- /// BT024787 // Arabidopsis thaliana At4g14010 gene, complete cds. // gb // 11 …
245387_at	0.641967	0.00734771	10.8967	11.0783	10.9926	11.5217	11.6064	11.7654	AT4G17520	AT4G17520	NP_193485	At4g17520 // 68417.t02469 nuclear RNA-binding protein, putative similar to nuclear RNA binding protein GI:6492264 from [Arabidopsis thaliana] // tigr // 10 // --- /// AT4G17520.1 // cdna:known chromosome:TAIR10:4:9771297:9773592:1 gene:AT4G17520 transcript:AT4G17520.1 description: Hyaluronan / mRNA binding family // ensembl // 11 // --- /// AY057494 // Arabidopsis thaliana AT4g17520/dl4795w mRNA,…
245388_at	2.00352	0.000246827	8.59264	9.20502	9.10904	11.0768	11.0741	10.7663	AT4G16410	AT4G16410	NP_567494	At4g16410 // 68417.t02343 expressed protein contains Pfam PF05421: Protein of unknown function (DUF751) // tigr // 11 // --- /// AT4G16410.1 // cdna:known chromosome:TAIR10:4:9261866:9262601:-1 gene:AT4G16410 transcript:AT4G16410.1 description: unknown protein\x3b CONTAINS InterPro DOMAIN/s\x3a Protein of unknown function DUF751 (InterPro\x3aIPR008470)\x3b Has 30201 Blast hits to 17322 proteins i…
245389_at	0.85128	0.104643	5.57767	4.31549	3.98893	5.36021	5.7081	5.36762	AT4G17480	AT4G17480	NP_193478	At4g17480 // 68417.t02462 palmitoyl protein thioesterase family protein // tigr // 10 // --- /// AT4G17480.1 // cdna:known chromosome:TAIR10:4:9745006:9746966:-1 gene:AT4G17480 transcript:AT4G17480.1 description: alpha/beta-Hydrolases superfamily protein // ensembl // 11 // --- /// BT004181 // Arabidopsis thaliana clone RAFL15-46-E20 (R50063) unknown protein (At4g17480) mRNA, complete cds. // gb …
245390_at	0.384261	0.0743261	8.21788	8.63705	8.51024	8.79399	8.83703	8.88693	AT4G17650	AT4G17650	NP_193500	At4g17650 // 68417.t02485 aromatic-rich family protein contains Pfam PF03654: Aromatic-Rich Protein Family // tigr // 10 // --- /// AT4G17650.1 // cdna:known chromosome:TAIR10:4:9827515:9829659:1 gene:AT4G17650 transcript:AT4G17650.1 description: Polyketide cyclase / dehydrase and lipid transport protein // ensembl // 11 // --- /// FGENESH00000001598 // cdna:novel chromosome:TAIR10:4:9817142:9829…
245391_at	0.153249	0.509299	10.0295	10.0054	10.4529	10.4714	10.3595	10.1166	ATG8F	AT4G16520	NP_567504 /// NP_849395	AB073180 // Arabidopsis thaliana AtAPG8f mRNA for autophagy 8f, complete cds. // gb // 11 // --- /// At4g16520 // 68417.t02358 autophagy 8f (APG8f) identical to autophagy 8f [Arabidopsis thaliana] GI:19912161; contains Pfam profile PF02991: Microtubule associated protein 1A/1B, light chain 3 // tigr // 10 // --- /// AT4G16520.1 // cdna:known chromosome:TAIR10:4:9306663:9308462:-1 gene:AT4G16520 t…
245392_at	-2.2699	0.000430774	6.44342	7.52187	7.02472	4.66474	4.78903	4.72654	AT4G15680	AT4G15680	NP_193303	At4g15680 // 68417.t02251 glutaredoxin family protein contains INTERPRO Domain IPR002109, Glutaredoxin (thioltransferase) // tigr // 11 // --- /// AT4G15680.1 // cdna:known chromosome:TAIR10:4:8931652:8932295:1 gene:AT4G15680 transcript:AT4G15680.1 description: Monothiol glutaredoxin-S4 // ensembl // 11 // --- /// BT024665 // Arabidopsis thaliana unknown protein (At4g15680) mRNA, complete cds. //…
245393_at	2.75808	0.00738247	6.04504	3.43508	4.04295	7.25374	7.03243	7.51112	AT4G16260	AT4G16260	NP_193361	At4g16260 // 68417.t02328 glycosyl hydrolase family 17 protein similar to glucan endo-1,3-beta-glucosidase, basic vacuolar isoform precursor SP:P52407 from [Hevea brasiliensis] // tigr // 10 // --- /// AT4G16260.1 // cdna:known chromosome:TAIR10:4:9200010:9201552:-1 gene:AT4G16260 transcript:AT4G16260.1 description: Glycosyl hydrolase superfamily protein // ensembl // 10 // --- /// AY064130 // Ar…
245394_at	1.63289	0.00159075	10.6823	11.7198	11.2057	12.8609	12.7879	12.8577	AT4G16450	AT4G16450	NP_001190742 /// NP_567500	At4g16450 // 68417.t02350 expressed protein // tigr // 10 // --- /// AT4G16450.1 // cdna:known chromosome:TAIR10:4:9280074:9280718:1 gene:AT4G16450 transcript:AT4G16450.1 description: unknown protein\x3b FUNCTIONS IN\x3a molecular_function unknown\x3b INVOLVED IN\x3a photorespiration\x3b LOCATED IN\x3a mitochondrion, mitochondrial membrane, mitochondrial respiratory chain complex I, respiratory c…
245395_at	0.380313	0.107038	7.99213	8.12665	8.10361	8.14013	8.54861	8.67459	AT4G17420	AT4G17420	NP_001154246 /// NP_001154247 /// NP_567527	AT4G17420.1 // cdna:known chromosome:TAIR10:4:9722356:9724640:-1 gene:AT4G17420 transcript:AT4G17420.1 description: Tryptophan RNA-binding attenuator protein-like // ensembl // 11 // --- /// AT4G17420.3 // cdna:known chromosome:TAIR10:4:9722378:9724640:-1 gene:AT4G17420 transcript:AT4G17420.3 description: Tryptophan RNA-binding attenuator protein-like // ensembl // 9 // --- /// BT004256 // Arabid…
245396_at	-0.158965	0.546123	9.32612	9.28212	8.93574	9.11806	9.2824	8.66662	AT4G14870	AT4G14870	NP_567446	At4g14870 // 68417.t02158 expressed protein // tigr // 11 // --- /// AT4G14870.1 // cdna:known chromosome:TAIR10:4:8517192:8517902:1 gene:AT4G14870 transcript:AT4G14870.1 description: Preprotein translocase subunit SECE1 // ensembl // 11 // --- /// AY045827 // Arabidopsis thaliana unknown protein (At4g14870) mRNA, complete cds. // gb // 11 // --- /// AY096484 // Arabidopsis thaliana unknown prote…
245397_at	2.88243	8.46106e-05	7.79434	7.94643	8.4312	10.8317	10.7629	11.2247	IAA1	AT4G14560	NP_193192	AK176546 // Arabidopsis thaliana mRNA for auxin-responsive protein IAA1, complete cds, clone: RAFL25-06-K23. // gb // 11 // --- /// At4g14560 // 68417.t02118 auxin-responsive protein / indoleacetic acid-induced protein 1 (IAA1) identical to SP|P49677 Auxin-responsive protein IAA1 (Indoleacetic acid-induced protein 1) {Arabidopsis thaliana} // tigr // 10 // --- /// AT4G14560.1 // cdna:known chromo…
245398_at	-0.434591	0.0329218	8.56451	8.38618	8.31091	7.92409	8.01404	8.01971	AT4G14900	AT4G14900	NP_567447	At4g14900 // 68417.t02161 hydroxyproline-rich glycoprotein family protein // tigr // 9 // --- /// AT4G14900.1 // cdna:known chromosome:TAIR10:4:8521522:8523705:-1 gene:AT4G14900 transcript:AT4G14900.1 description: FRIGIDA-like protein 4b // ensembl // 11 // --- /// AY054618 // Arabidopsis thaliana hydroxyproline-rich glycoprotein homolog (Z97337.18) mRNA, complete cds. // gb // 11 // --- /// AY06…
245399_at	-0.36182	0.608407	11.1537	9.10854	8.91461	9.54339	9.22797	9.32001	TIP2;2	AT4G17340	NP_193465	AF367283 // Arabidopsis thaliana AT4g17340/dl4705w mRNA, complete cds. // gb // 11 // --- /// At4g17340 // 68417.t02449 major intrinsic family protein / MIP family protein contains Pfam profile: MIP PF00230 // tigr // 11 // --- /// AT4G17340.1 // cdna:known chromosome:TAIR10:4:9699253:9700410:1 gene:AT4G17340 transcript:AT4G17340.1 description: Probable aquaporin TIP2-2 // ensembl // 11 // --- //…
245400_at	1.20553	0.00148799	10.8463	10.3401	10.9331	11.9284	11.8849	11.9229	CLPR4	AT4G17040	NP_567521	AK117499 // Arabidopsis thaliana At4g17040 mRNA for putative ClpP protease complex subunit ClpR4, complete cds, clone: RAFL17-13-C24. // gb // 11 // --- /// At4g17040 // 68417.t02419 ATP-dependent Clp protease proteolytic subunit, putative similar to ATP-dependent Clp protease proteolytic subunit GI:7264063 from [Synechococcus sp.PCC 7942] // tigr // 10 // --- /// AT4G17040.1 // cdna:known chromo…
245401_at	0.847097	0.474675	5.01986	8.89707	8.4477	8.74195	7.99436	8.16962	AT4G17670	AT4G17670	NP_567534	At4g17670 // 68417.t02487 senescence-associated protein-related similar to senescence-associated protein SAG102 (GI:22331931) [Arabidopsis thaliana]; // tigr // 11 // --- /// AT4G17670.1 // cdna:known chromosome:TAIR10:4:9833661:9834727:-1 gene:AT4G17670 transcript:AT4G17670.1 description: Protein of unknown function (DUF581) // ensembl // 11 // --- /// AY064001 // Arabidopsis thaliana unknown pr…
245402_at	-0.950589	0.00315791	4.71766	4.50354	4.85167	3.50255	3.78992	3.92863	AT4G17585	AT4G17585	NP_193493	At4g17585 // 68417.t02477 hypothetical protein // tigr // 9 // --- /// AT4G17585.1 // cdna:known chromosome:TAIR10:4:9792523:9793259:-1 gene:AT4G17585 transcript:AT4G17585.1 description: Putative aluminum-activated malate transporter 11 // ensembl // 11 // --- /// NM_117866 // Arabidopsis thaliana aluminum activated malate transporter family protein mRNA, complete cds. // refseq // 11 // ---
245403_at	0.270556	0.223016	3.0713	3.34224	3.49555	3.76648	3.52442	3.42986	AT4G17590	AT4G17590	NP_001154249 /// NP_193494	At4g17590 // 68417.t02479 nucleolar protein-related contains weak similarity to Swiss-Prot:P40991 nucleolar protein NOP2 [Saccharomyces cerevisiae] // tigr // 10 // --- /// AT4G17590.1 // cdna:known chromosome:TAIR10:4:9800843:9802591:-1 gene:AT4G17590 transcript:AT4G17590.1 description: CONTAINS InterPro DOMAIN/s\x3a Bacterial Fmu (Sun)/eukaryotic nucleolar NOL1/Nop2p (InterPro\x3aIPR001678)\x3b…
245404_at	0.522893	0.0419593	8.22007	8.11057	8.66227	8.85661	8.91096	8.79402	AT4G17610	AT4G17610	NP_193496	At4g17610 // 68417.t02481 tRNA/rRNA methyltransferase (SpoU) family protein similar to TAR RNA loop binding protein [Homo sapiens] GI:1184692; contains Pfam profile PF00588: SpoU rRNA Methylase (RNA methyltransferase, TrmH) family // tigr // 10 // --- /// AT4G17610.1 // cdna:known chromosome:TAIR10:4:9805513:9814910:-1 gene:AT4G17610 transcript:AT4G17610.1 description: tRNA/rRNA methyltransferase…
245405_at	-1.98557	0.000495195	8.90506	8.15501	9.02091	6.7413	6.63889	6.74408	AT4G17150	AT4G17150	NP_001118998 /// NP_193448	AK118855 // Arabidopsis thaliana At4g17150 mRNA for unknown protein, complete cds, clone: RAFL21-18-K13. // gb // 11 // --- /// At4g17150 // 68417.t02430 expressed protein // tigr // 10 // --- /// AT4G17150.1 // cdna:known chromosome:TAIR10:4:9638174:9641756:1 gene:AT4G17150 transcript:AT4G17150.1 description: alpha/beta-Hydrolases superfamily protein // ensembl // 11 // --- /// AT4G17150.2 // cd…
245406_at	0.449113	0.0416624	4.08767	4.33332	4.16968	4.55842	4.54389	4.83569	ATRABB1A	AT4G17160	NP_193449	At4g17160 // 68417.t02431 Ras-related GTP-binding protein, putative similar to GTP-binding protein GI:1208537 from [Glycine max] // tigr // 10 // --- /// AT4G17160.1 // cdna:known chromosome:TAIR10:4:9641980:9643541:-1 gene:AT4G17160 transcript:AT4G17160.1 description: Ras-related protein RABB1a // ensembl // 11 // --- /// DQ056652 // Arabidopsis thaliana putative Ras-related GTP-binding protein …
245407_at	-0.675475	0.0320657	9.99101	9.20976	9.62989	9.00555	8.98768	8.81101	RABB1C	AT4G17170	NP_193450	At4g17170 // 68417.t02432 Rab2-like GTP-binding protein (RAB2) identical to Rab2-like protein (At-RAB2) GI:1765896 from [Arabidopsis thaliana] // tigr // 10 // --- /// AT4G17170.1 // cdna:known chromosome:TAIR10:4:9644713:9646366:-1 gene:AT4G17170 transcript:AT4G17170.1 description: Ras-related protein RABB1c // ensembl // 11 // --- /// BT002513 // Arabidopsis thaliana GTP-binding RAB2A like prot…
245408_at	1.20542	0.00498404	5.92649	5.93805	6.73844	7.32846	7.56598	7.32479	AT4G17180	AT4G17180	NP_193451	AK117424 // Arabidopsis thaliana At4g17180 mRNA for unknown protein, complete cds, clone: RAFL17-03-B07. // gb // 11 // --- /// At4g17180 // 68417.t02433 glycosyl hydrolase family 17 protein similar to 3-glucanase GI:18483232 from [Sorghum bicolor] // tigr // 11 // --- /// AT4G17180.1 // cdna:known chromosome:TAIR10:4:9646505:9648295:1 gene:AT4G17180 transcript:AT4G17180.1 description: O-Glycosyl…
245409_at	0.403867	0.0714856	3.43835	3.18386	3.02264	3.65231	3.48399	3.72016	AT4G17200	AT4G17200	NP_193453	At4g17200 // 68417.t02435 F-box family protein contains F-box domain Pfam:PF00646 // tigr // 11 // --- /// AT4G17200.1 // cdna:known chromosome:TAIR10:4:9651108:9652253:1 gene:AT4G17200 transcript:AT4G17200.1 description: Putative F-box protein At4g17200 // ensembl // 11 // --- /// FGENESH00000001623 // cdna:novel chromosome:TAIR10:4:9651117:9652253:1 transcript:FGENESH00000001623 description: //…
245410_at	-2.48999	0.00082701	6.78951	5.52241	5.60313	3.64507	3.305	3.49502	ATMAP70-5	AT4G17220	NP_193455	AK117336 // Arabidopsis thaliana At4g17220 mRNA for unknown protein, complete cds, clone: RAFL16-90-J06. // gb // 11 // --- /// At4g17220 // 68417.t02438 expressed protein // tigr // 10 // --- /// AT4G17220.1 // cdna:known chromosome:TAIR10:4:9656838:9659463:-1 gene:AT4G17220 transcript:AT4G17220.1 description: Microtubule-associated protein 70-5 // ensembl // 11 // --- /// BT005901 // Arabidopsi…
245411_at	1.23004	0.00111936	6.51188	6.96952	6.92006	7.9024	8.20719	7.98199	AT4G17240	AT4G17240	NP_001190748 /// NP_193457	AK117374 // Arabidopsis thaliana At4g17240 mRNA for unknown protein, complete cds, clone: RAFL16-94-L21. // gb // 11 // --- /// At4g17240 // 68417.t02440 expressed protein // tigr // 10 // --- /// AT4G17240.1 // cdna:known chromosome:TAIR10:4:9666691:9668374:-1 gene:AT4G17240 transcript:AT4G17240.1 description: unknown protein\x3b FUNCTIONS IN\x3a molecular_function unknown\x3b INVOLVED IN\x3a bi…
245412_at	-1.10525	0.00494136	6.05826	5.72399	6.33295	4.58623	5.12633	5.08689	AT4G17280	AT4G17280	NP_193461	At4g17280 // 68417.t02445 auxin-responsive family protein similar to auxin-induced protein AIR12 (GI:11357190) [Arabidopsis thaliana] // tigr // 11 // --- /// AT4G17280.1 // cdna:known chromosome:TAIR10:4:9678625:9680389:-1 gene:AT4G17280 transcript:AT4G17280.1 description: Cytochrome b561 and DOMON domain-containing protein At4g17280 // ensembl // 10 // --- /// AY072011 // Arabidopsis thaliana A…
245413_at	-0.480331	0.0163586	9.90542	9.93581	10.0229	9.46081	9.49119	9.47112	NS1	AT4G17300	NP_193462	AT4G17300.1 // cdna:known chromosome:TAIR10:4:9681539:9684975:1 gene:AT4G17300 transcript:AT4G17300.1 description: Asparagine--tRNA ligase, chloroplastic/mitochondrial // ensembl // 11 // --- /// AY078967 // Arabidopsis thaliana AT4g17300/dl4685w mRNA, complete cds. // gb // 11 // --- /// FGENESH00000001421 // cdna:novel chromosome:TAIR10:4:9681558:9684833:1 transcript:FGENESH00000001421 descript…
245414_at	0.453355	0.0643951	5.57197	5.69324	5.5577	6.24882	6.19598	5.73817	AT4G17310	AT4G17310	NP_001031653 /// NP_193463	At4g17310 // 68417.t02447 expressed protein // tigr // 10 // --- /// AT4G17310.1 // cdna:known chromosome:TAIR10:4:9685201:9686928:-1 gene:AT4G17310 transcript:AT4G17310.1 description: unknown protein\x3b LOCATED IN\x3a chloroplast\x3b EXPRESSED IN\x3a 9 plant structures\x3b EXPRESSED DURING\x3a LP.04 four leaves visible, 4 anthesis, petal differentiation and expansion stage\x3b BEST Arabidopsis …
245415_at	0.0155345	0.940972	9.55585	9.18922	9.40361	9.29689	9.43673	9.46166	ATG2484-1	AT4G17330	NP_193464	At4g17330 // 68417.t02448 agenet domain-containing protein contains Pfam PF05641: Agenet domain // tigr // 11 // --- /// AT4G17330.1 // cdna:known chromosome:TAIR10:4:9688888:9697578:-1 gene:AT4G17330 transcript:AT4G17330.1 description: G2484-1 protein // ensembl // 11 // --- /// AY099730 // Arabidopsis thaliana G2484-1 protein (At4g17330) mRNA, complete cds. // gb // 11 // --- /// BT008431 // Ar…
245416_at	1.47808	0.0054433	6.44694	7.31833	7.61142	8.78454	8.35272	8.67366	AT4G17350	AT4G17350	NP_193466	At4g17350 // 68417.t02450 expressed protein // tigr // 10 // --- /// AT4G17350.1 // cdna:known chromosome:TAIR10:4:9701132:9703574:1 gene:AT4G17350 transcript:AT4G17350.1 description: Plant protein of unknown function (DUF828) with plant pleckstrin homology-like region // ensembl // 11 // --- /// BT015941 // Arabidopsis thaliana At4g17350 mRNA, complete cds. // gb // 11 // --- /// BT025551 // Ara…
245417_at	-0.802271	0.0446278	7.81334	6.80746	7.69706	6.65718	6.43754	6.81632	AT4G17360	AT4G17360	NP_193467	At4g17360 // 68417.t02451 formyltetrahydrofolate deformylase, putative similar to formyltetrahydrofolate deformylase [strain PCC 6803- Synechocystis sp.] SWISS-PROT:Q55135 // tigr // 9 // --- /// AT4G17360.1 // cdna:known chromosome:TAIR10:4:9703547:9705468:-1 gene:AT4G17360 transcript:AT4G17360.1 description: Formyltetrahydrofolate deformylase 2, mitochondrial // ensembl // 11 // --- /// FGENESH…
245418_at	-0.00767549	0.979336	8.31535	7.65251	8.17105	7.82336	8.06317	8.22935	AT4G17370	AT4G17370	NP_193468	At4g17370 // 68417.t02452 oxidoreductase family protein weak similarity to SP|P26935 Myo-inositol 2-dehydrogenase (EC 1.1.1.18). {Bacillus subtilis}; contains Pfam profiles PF01408: Oxidoreductase family NAD-binding Rossmann fold, PF02894: Oxidoreductase family C-terminal alpha/beta domain // tigr // 11 // --- /// AT4G17370.1 // cdna:known chromosome:TAIR10:4:9706058:9708261:1 gene:AT4G17370 tran…
245419_at	-0.37195	0.0898741	5.01252	5.24085	5.00233	4.7197	4.51336	4.90679	MSH4	AT4G17380	NP_193469	At4g17380 // 68417.t02453 DNA mismatch repair MutS family protein similar to SP|O15457 MutS protein homolog 4 from {Homo sapiens}, from [Mus musculus] GI:16416651; contains Pfam profile PF00488: MutS domain V // tigr // 10 // --- /// AT4G17380.1 // cdna:known chromosome:TAIR10:4:9708684:9714135:1 gene:AT4G17380 transcript:AT4G17380.1 description: DNA mismatch repair protein MSH4 // ensembl // 9 /…
245420_at	-0.905247	0.00805654	6.02401	5.85742	5.34684	4.9467	4.86267	4.70314	AT4G17410	AT4G17410	NP_001190750 /// NP_001190751 /// NP_193471	At4g17410 // 68417.t02455 expressed protein // tigr // 11 // --- /// AT4G17410.1 // cdna:known chromosome:TAIR10:4:9715774:9721931:1 gene:AT4G17410 transcript:AT4G17410.1 description: DWNN domain, a CCHC-type zinc finger // ensembl // 11 // --- /// AT4G17410.2 // cdna:known chromosome:TAIR10:4:9715761:9721700:1 gene:AT4G17410 transcript:AT4G17410.2 description: DWNN domain, a CCHC-type zinc finge…
245421_at	-0.351968	0.260196	7.2381	7.70306	7.88587	6.8471	7.46762	7.45641	AT4G17430	AT4G17430	NP_193473	At4g17430 // 68417.t02457 expressed protein weak similarity to CigA protein [Mucor circinelloides] GI:9717020 // tigr // 11 // --- /// AT4G17430.1 // cdna:known chromosome:TAIR10:4:9724840:9726828:-1 gene:AT4G17430 transcript:AT4G17430.1 description: O-fucosyltransferase family protein // ensembl // 11 // --- /// BT025328 // Arabidopsis thaliana At4g17430 mRNA, complete cds. // gb // 11 // --- //…
245422_at	0.0496574	0.963071	8.29183	5.01616	5.51874	6.61944	6.0916	6.26467	AT4G17470	AT4G17470	NP_001190752 /// NP_001190753 /// NP_193477	AT4G17470.1 // cdna:known chromosome:TAIR10:4:9742759:9744860:-1 gene:AT4G17470 transcript:AT4G17470.1 description: alpha/beta-Hydrolases superfamily protein // ensembl // 11 // --- /// AT4G17470.2 // cdna:known chromosome:TAIR10:4:9742759:9744860:-1 gene:AT4G17470 transcript:AT4G17470.2 description: alpha/beta-Hydrolases superfamily protein // ensembl // 11 // --- /// AT4G17470.3 // cdna:known c…
245423_at	-0.200789	0.465772	4.52766	4.52643	5.00678	4.44511	4.20241	4.81098	AT4G17483	AT4G17483	NP_193479	AK175535 // Arabidopsis thaliana mRNA, complete cds, clone: RAFL21-95-H05. // gb // 9 // --- /// AT4G17483.1 // cdna:known chromosome:TAIR10:4:9747344:9748892:-1 gene:AT4G17483 transcript:AT4G17483.1 description: alpha/beta-Hydrolases superfamily protein // ensembl // 11 // --- /// AY133699 // Arabidopsis thaliana clone C103230 unknown protein (At4g17483) mRNA, complete cds. // gb // 11 // --- //…
245424_at	0.136464	0.458425	3.78828	3.98421	3.755	3.85676	3.98865	4.09147	AT4G17505	AT4G17505	NP_193483	At4g17505 // 68417.t02467 expressed protein contains Pfam profile PF03080: Arabidopsis proteins of unknown function; expression supported by MPSS // tigr // 10 // --- /// AT4G17505.1 // cdna:known chromosome:TAIR10:4:9764376:9766315:-1 gene:AT4G17505 transcript:AT4G17505.1 description: Protein of Unknown Function (DUF239) // ensembl // 11 // --- /// FGENESH00000001537 // cdna:novel chromosome:TAI…
245425_at	0.542905	0.0860224	8.66659	8.87415	9.13975	9.82055	9.44815	9.0405	UCH3	AT4G17510	NP_193484	AK118904 // Arabidopsis thaliana At4g17510 mRNA for putative carboxyl-terminal proteinase, complete cds, clone: RAFL21-25-A09. // gb // 11 // --- /// AT4G17510.1 // cdna:known chromosome:TAIR10:4:9766971:9768770:-1 gene:AT4G17510 transcript:AT4G17510.1 description: ubiquitin C-terminal hydrolase 3 // ensembl // 11 // --- /// BT005488 // Arabidopsis thaliana clone U51245 putative carboxyl-terminal…
245426_at	-1.88886	8.99441e-05	10.4539	10.4562	10.7186	8.56484	8.69554	8.70167	AT4G17540	AT4G17540	NP_193487	At4g17540 // 68417.t02471 expressed protein // tigr // 9 // --- /// AT4G17540.1 // cdna:known chromosome:TAIR10:4:9775841:9777835:1 gene:AT4G17540 transcript:AT4G17540.1 description: unknown protein\x3b Has 30201 Blast hits to 17322 proteins in 780 species\x3a Archae - 12\x3b Bacteria - 1396\x3b Metazoa - 17338\x3b Fungi - 3422\x3b Plants - 5037\x3b Viruses - 0\x3b Other Eukaryotes - 2996 (source…
245427_at	0.232346	0.267873	8.26211	8.00877	7.94404	8.45026	8.10417	8.35752	AT4G17550	AT4G17550	NP_193488	At4g17550 // 68417.t02472 transporter-related similar to cAMP inducible 2 protein [Mus musculus] GI:4580997, glycerol 3-phosphate permease [Homo sapiens] GI:7543982; contains Pfam profile PF00083: major facilitator superfamily protein // tigr // 11 // --- /// AT4G17550.1 // cdna:known chromosome:TAIR10:4:9777648:9779738:-1 gene:AT4G17550 transcript:AT4G17550.1 description: Putative glycerol-3-pho…
245428_at	1.20814	0.000563641	5.96675	6.24423	6.27848	7.27807	7.45053	7.38526	GATA26	AT4G17570	NP_001190754 /// NP_001190755 /// NP_193491	At4g17570 // 68417.t02475 zinc finger (GATA type) family protein // tigr // 10 // --- /// AT4G17570.1 // cdna:known chromosome:TAIR10:4:9783884:9787460:-1 gene:AT4G17570 transcript:AT4G17570.1 description: GATA transcription factor 26 // ensembl // 11 // --- /// AT4G17570.2 // cdna:known chromosome:TAIR10:4:9783888:9787498:-1 gene:AT4G17570 transcript:AT4G17570.2 description: GATA transcription f…
245429_at	1.19249	0.00146602	3.91292	3.61764	4.12768	4.93592	5.01983	5.27995	AT4G17580	AT4G17580	NP_193492	At4g17580 // 68417.t02476 Bax inhibitor-1 family protein / BI-1 family protein similar to SP|Q9LD45 Bax inhibitor-1 (BI-1) (AtBI-1) {Arabidopsis thaliana}; contains Pfam profile PF01027: Uncharacterized protein family UPF0005 // tigr // 10 // --- /// AT4G17580.1 // cdna:known chromosome:TAIR10:4:9789789:9791145:-1 gene:AT4G17580 transcript:AT4G17580.1 description: Bax inhibitor-1 family protein /…
245430_at	0.0989396	0.601773	8.01632	8.35694	8.26143	8.35828	8.24924	8.324	FIP2	AT4G17060	NP_193439	AK118245 // Arabidopsis thaliana At4g17060 mRNA for unknown protein, complete cds, clone: RAFL19-55-A07. // gb // 11 // --- /// At4g17060 // 68417.t02421 expressed protein // tigr // 11 // --- /// AT4G17060.1 // cdna:known chromosome:TAIR10:4:9593529:9595249:-1 gene:AT4G17060 transcript:AT4G17060.1 description: FRIGIDA interacting protein 2 // ensembl // 11 // --- /// BT033104 // Arabidopsis thal…
245431_at	0.438164	0.0402612	7.27502	7.62392	7.39019	7.82175	7.9237	7.85816	AT4G17080	AT4G17080	NP_193441	At4g17080 // 68417.t02423 MORN (Membrane Occupation and Recognition Nexus) repeat-containing protein /phosphatidylinositol-4-phosphate 5-kinase-related low similarity to phosphatidylinositol-4-phosphate 5-kinase AtPIP5K1 [Arabidopsis thaliana] GI:3702691; contains Pfam profile PF02493: MORN repeat // tigr // 10 // --- /// AT4G17080.1 // cdna:known chromosome:TAIR10:4:9601451:9604207:1 gene:AT4G17…
245432_at	0.525949	0.0329667	9.2256	9.4803	9.68403	10.0143	9.85249	10.101	AT4G17100	AT4G17100	NP_001190746 /// NP_193443	At4g17100 // 68417.t02425 serine protease protein -related, expressed pseudogene blastp match of 64% identity and 1.9e-114 P-value to GP|29367523|gb|AAO72617.1||AY224498 putative serine protease-like protein {Oryza sativa (japonica cultivar-group)} // tigr // 10 // --- /// AT4G17100.1 // cdna:known chromosome:TAIR10:4:9609910:9612655:-1 gene:AT4G17100 transcript:AT4G17100.1 description: CONTAINS …
245433_at	0.472573	0.0399874	7.77746	7.51917	7.39649	8.1743	7.93366	8.00288	AT4G17140	AT4G17140	NP_001154245 /// NP_001190747 /// NP_193447	At4g17110 // 68417.t02426 expressed protein ; expression supported by MPSS // tigr // 10 // --- /// AT4G17140.1 // cdna:known chromosome:TAIR10:4:9613330:9636873:-1 gene:AT4G17140 transcript:AT4G17140.1 description: pleckstrin homology (PH) domain-containing protein // ensembl // 10 // --- /// AT4G17140.2 // cdna:known chromosome:TAIR10:4:9613330:9636873:-1 gene:AT4G17140 transcript:AT4G17140.2 d…
245434_at	0.34971	0.230167	4.47421	4.51025	4.11993	4.47867	4.51509	5.15977	AT4G17140	AT4G17140	NP_001154245 /// NP_001190747 /// NP_193447	At4g17120 // 68417.t02427 expressed protein // tigr // 11 // --- /// AT4G17140.1 // cdna:known chromosome:TAIR10:4:9613330:9636873:-1 gene:AT4G17140 transcript:AT4G17140.1 description: pleckstrin homology (PH) domain-containing protein // ensembl // 10 // --- /// AT4G17140.2 // cdna:known chromosome:TAIR10:4:9613330:9636873:-1 gene:AT4G17140 transcript:AT4G17140.2 description: pleckstrin homology…
245435_at	0.0050158	0.977435	5.21217	5.17934	5.23281	5.21339	5.26246	5.16353	AT4G17140	AT4G17140	NP_001154245 /// NP_001190747 /// NP_193447	At4g17130 // 68417.t02428 hypothetical protein // tigr // 11 // --- /// AT4G17140.1 // cdna:known chromosome:TAIR10:4:9613330:9636873:-1 gene:AT4G17140 transcript:AT4G17140.1 description: pleckstrin homology (PH) domain-containing protein // ensembl // --- // chr4:9613329-9636873(-)
245436_at	2.19373	0.000324958	3.33669	3.71615	4.2298	6.13194	5.89537	5.83652	AT4G16620	AT4G16620	NP_193395	At4g16620 // 68417.t02370 integral membrane family protein / nodulin MtN21-related low similarity to MtN21 [Medicago truncatula] GI:2598575 // tigr // 10 // --- /// AT4G16620.1 // cdna:known chromosome:TAIR10:4:9358117:9360060:-1 gene:AT4G16620 transcript:AT4G16620.1 description: WAT1-related protein At4g16620 // ensembl // 10 // --- /// FGENESH00000001485 // cdna:novel chromosome:TAIR10:4:935818…
245437_at	-0.119839	0.653203	7.00336	6.89667	6.90739	6.85152	6.41969	7.1767	AT4G16630	---	NP_193396	AJ010475 // Arabidopsis thaliana mRNA for DEAD box RNA helicase, RH28. // gb // --- // chr4:9361997-9366748(-) /// At4g16630 // 68417.t02371 DEAD/DEAH box helicase, putative (RH28) identical to cDNA DEAD box RNA helicase, RH28 GI:3776026 // tigr // 10 // ---
245438_at	-0.317802	0.114517	7.71699	7.56472	7.4943	7.45111	7.23252	7.13896	AT4G16650	AT4G16650	NP_567509	AK175823 // Arabidopsis thaliana mRNA for growth regulator like protein, complete cds, clone: RAFL22-42-J01. // gb // 11 // --- /// At4g16650 // 68417.t02373 expressed protein contains Pfam PF03138: Plant protein family. The function of this family of plant proteins is unknown; previously annotated as 'growth regulator like protein' based on similarity to axi 1 protein (GB:X80301) (GI:559920) fro…
245439_at	-1.78615	0.000236987	7.29438	6.99891	7.31563	5.18078	5.66282	5.40687	AT4G16670	AT4G16670	NP_193400	At4g16670 // 68417.t02375 expressed protein // tigr // 11 // --- /// AT4G16670.1 // cdna:known chromosome:TAIR10:4:9385219:9387754:1 gene:AT4G16670 transcript:AT4G16670.1 description: Plant protein of unknown function (DUF828) with plant pleckstrin homology-like region // ensembl // 11 // --- /// BT003894 // Arabidopsis thaliana clone RAFL15-14-F04 (R20624) unknown protein (At4g16670) mRNA, compl…
245440_at	-0.408954	0.299889	3.63148	3.58137	4.68561	3.31496	3.64815	3.70848	AT4G16680	AT4G16680	NP_193401	At4g16680 // 68417.t02376 RNA helicase, putative similar to SP|Q14562 ATP-dependent helicase DDX8 (RNA helicase HRH1) (DEAH-box protein 8) {Homo sapiens}; contains Pfam profiles PF04408: Helicase associated domain (HA2), PF00271: Helicase conserved C-terminal domain // tigr // 11 // --- /// AT4G16680.1 // cdna:known chromosome:TAIR10:4:9387393:9390774:-1 gene:AT4G16680 transcript:AT4G16680.1 desc…
245441_at	0.334038	0.0920069	5.89761	5.84041	5.63999	6.06148	6.25876	6.05989	PSD1	AT4G16700	NP_193403	At4g16700 // 68417.t02379 phosphatidylserine decarboxylase similar to SP|P27465 Phosphatidylserine decarboxylase proenzyme (EC 4.1.1.65 {Cricetulus griseus}; contains Pfam profile PF02666: phosphatidylserine decarboxylase // tigr // 10 // --- /// AT4G16700.1 // cdna:known chromosome:TAIR10:4:9395636:9398308:-1 gene:AT4G16700 transcript:AT4G16700.1 description: Phosphatidylserine decarboxylase pro…
245442_at	0.185725	0.502885	7.88912	7.19921	7.93593	7.91572	7.86563	7.80008	AT4G16710	AT4G16710	NP_193404 /// NP_849397	At4g16710 // 68417.t02380 glycosyltransferase family protein 28 low similarity to C terminus subunit of GlcA transferase from Escherichia coli [GI:2586169]; contains Pfam profile PF04101: Glycosyltransferase family 28 C-terminal domain // tigr // 9 // --- /// AT4G16710.1 // cdna:known chromosome:TAIR10:4:9398548:9399801:1 gene:AT4G16710 transcript:AT4G16710.1 description: glycosyltransferase fami…
245443_at	-0.35439	0.125539	3.44071	3.9729	3.55862	3.3023	3.26102	3.34574	TPS02	AT4G16730	NP_193406	At4g16730 // 68417.t02382 terpene synthase/cyclase family protein similar to myrcene/ocimene synthase [GI:9957293]; contains Pfam profile: PF01397 terpene synthase family // tigr // 9 // --- /// AT4G16730.1 // cdna:known chromosome:TAIR10:4:9402898:9406003:1 gene:AT4G16730 transcript:AT4G16730.1 description: terpene synthase 02 // ensembl // 11 // --- /// NM_117774 // Arabidopsis thaliana terpene…
245444_at	0.672848	0.00950467	3.83756	3.84765	4.20334	4.71424	4.63351	4.55934	ATTPS03	AT4G16740	NP_001031651 /// NP_567511	At4g16740 // 68417.t02383 terpene synthase/cyclase family protein similar to myrcene/ocimene synthase [GI:9957293]; contains Pfam profile PF01397: Terpene synthase, N-terminal domain; contains Pfam profile PF03936: Terpene synthase family, metal binding domain; identical to cDNA (partial mRNA) E-beta-ocimene synthase GI:30349137 // tigr // 11 // --- /// AT4G16740.1 // cdna:known chromosome:TAIR10…
245445_at	1.19169	0.0041398	4.49599	4.44872	4.4898	6.06373	5.17763	5.76823	AT4G16750	AT4G16750	NP_193408	At4g16750 // 68417.t02385 DRE-binding transcription factor, putative similar to DRE binding factor 2 [Zea mays] GI:21908034; contains Pfam profile PF00847: AP2 domain // tigr // 11 // --- /// AT4G16750.1 // cdna:known chromosome:TAIR10:4:9420917:9421759:-1 gene:AT4G16750 transcript:AT4G16750.1 description: Ethylene-responsive transcription factor ERF039 // ensembl // 11 // --- /// AY560874 // Ara…
245446_at	0.716455	0.00666285	9.02803	8.90405	9.25554	9.74963	9.68459	9.90277	AT4G16800	AT4G16800	NP_193413	At4g16800 // 68417.t02391 enoyl-CoA hydratase, putative similar to AU-binding protein/Enoyl-CoA hydratase [Homo sapiens] GI:780241, [Mus musculus]GI:6840920; contains Pfam profile PF00378 enoyl-CoA hydratase/isomerase family protein // tigr // 9 // --- /// AT4G16800.1 // cdna:known chromosome:TAIR10:4:9454816:9457039:-1 gene:AT4G16800 transcript:AT4G16800.1 description: ATP-dependent caseinolytic…
245447_at	0.45096	0.123173	3.76282	3.84677	4.44838	4.69399	4.38472	4.33213	PLA-I{beta]2	AT4G16820	NP_567515	At4g16820 // 68417.t02393 lipase class 3 family protein similar to DEFECTIVE IN ANTHER DEHISCENCE1 [Arabidopsis thaliana] GI:16215706; contains Pfam profile PF01764: Lipase // tigr // 11 // --- /// AT4G16820.1 // cdna:known chromosome:TAIR10:4:9467563:9469116:1 gene:AT4G16820 transcript:AT4G16820.1 description: Phospholipase A1-Ibeta2, chloroplastic // ensembl // 11 // --- /// FGENESH00000001407 …
245448_at	-2.58011	0.00122292	8.7935	7.17454	7.73725	5.48524	5.34485	5.13487	RPP4	AT4G16860	NP_193420	At4g16860 // 68417.t02400 disease resistance protein (TIR-NBS-LRR class), putative domain signature TIR-NBS-LRR exists, suggestive of a disease resistance protein. // tigr // 11 // --- /// AT4G16860.1 // cdna:known chromosome:TAIR10:4:9488466:9495816:-1 gene:AT4G16860 transcript:AT4G16860.1 description: Disease resistance protein (TIR-NBS-LRR class) family // ensembl // 11 // --- /// AY120755 // …
245449_at	-0.887455	0.0439547	6.39154	5.16101	5.54299	4.81208	4.63079	4.9903	---	---	---	At4g16870 // 68417.t02399 copia-like retrotransposon family has a 0. P-value blast match to dbj|BAA78426.1| polyprotein (AtRE2-1) [Arabidopsis thaliana] (Ty1_Copia-element) // tigr // 11 // --- /// AT4G16870.1 // cdna:pseudogene chromosome:TAIR10:4:9483955:9488397:-1 gene:AT4G16870 transcript:AT4G16870.1 description: transposable element gene // ensembl // 11 // ---
245450_at	1.22726	0.00365897	5.39575	5.33643	5.47757	7.07427	6.63777	6.17949	AT4G16880	AT4G16880	NP_193421	At4g16880 // 68417.t02401 disease resistance protein-related contains weak similarity to disease resistance protein RPP4 [Arabidopsis thaliana] gi|20270890|gb|AAM18462 // tigr // 10 // --- /// AT4G16880.1 // cdna:known chromosome:TAIR10:4:9496185:9497313:-1 gene:AT4G16880 transcript:AT4G16880.1 description: Leucine-rich repeat (LRR) family protein // ensembl // --- // chr4:9496184-9497313(-)
245451_at	-0.0970264	0.687935	5.96559	5.35007	5.7657	5.68358	5.52105	5.58565	SNC1	AT4G16890	NP_193422	AT4G16890.1 // cdna:known chromosome:TAIR10:4:9500506:9505455:-1 gene:AT4G16890 transcript:AT4G16890.1 description: Protein SUPPRESSOR OF npr1-1, CONSTITUTIVE 1 // ensembl // 11 // --- /// NM_117792 // Arabidopsis thaliana protein SUPPRESSOR OF npr1-1, CONSTITUTIVE 1 mRNA, complete cds. // refseq // 11 // ---
245452_at	0.231315	0.265201	3.13073	3.46583	3.41647	3.7496	3.46399	3.49339	---	---	---	At4g16910 // 68417.t02403 gypsy-like retrotransposon family has a 6.1e-185 P-value blast match to GB:AAD27547 polyprotein (Gypsy_Ty3-element) [Oryza sativa subsp. indica] // tigr // 11 // --- /// AT4G16910.1 // cdna:pseudogene chromosome:TAIR10:4:9509676:9511760:-1 gene:AT4G16910 transcript:AT4G16910.1 description: transposable element gene // ensembl // 11 // ---
245453_at	-0.386839	0.084918	4.61029	4.55517	4.61545	4.04903	4.07857	4.49279	AT4G16900	AT4G16900	NP_193424	At4g16900 // 68417.t02404 disease resistance protein (TIR-NBS-LRR class), putative domain signature TIR-NBS-LRR exists, suggestive of a disease resistance protein. // tigr // 10 // --- /// AT4G16900.1 // cdna:known chromosome:TAIR10:4:9511859:9516541:-1 gene:AT4G16900 transcript:AT4G16900.1 description: Disease resistance protein (TIR-NBS-LRR class) family // ensembl // 11 // --- /// NM_117794 //…
245454_at	0.143892	0.504682	3.59689	3.8621	3.53637	4.04264	3.66845	3.71595	AT4G16920	AT4G16920	NP_193425	At4g16920 // 68417.t02405 disease resistance protein (TIR-NBS-LRR class), putative domain signature TIR-NBS-LRR exists, suggestive of a disease resistance protein. // tigr // 10 // --- /// AT4G16920.1 // cdna:known chromosome:TAIR10:4:9519173:9525691:-1 gene:AT4G16920 transcript:AT4G16920.1 description: Disease resistance protein (TIR-NBS-LRR class) family // ensembl // 11 // --- /// NM_117795 //…
245455_at	-0.251581	0.176837	3.50706	3.72632	3.8174	3.427	3.40966	3.45938	AT4G16930	AT4G16930	NP_193426	At4g16930 // 68417.t02406 disease resistance protein (TIR-NBS-LRR class), putative domain signature TIR-NBS exists, suggestive of a disease resistance protein. // tigr // 10 // --- /// AT4G16930.1 // cdna:known chromosome:TAIR10:4:9529564:9530115:-1 gene:AT4G16930 transcript:AT4G16930.1 description: Toll-Interleukin-Resistance (TIR) domain-containing protein // ensembl // 11 // --- /// DQ056651 /…
245456_at	1.76711	0.00412218	6.48399	5.28953	5.17134	7.52627	7.47474	7.24517	RPP5	AT4G16950	NP_193428 /// NP_849398	AK226966 // Arabidopsis thaliana mRNA for disease resistance RPP5 like protein, complete cds, clone: RAFL09-35-K05. // gb // 10 // --- /// At4g16950 // 68417.t02409 disease resistance protein (TIR-NBS-LRR class), putative domain signature TIR-NBS-LRR exists, suggestive of a disease resistance protein.; closest homolog in Col-0 to RPP5 of clutivar Landsberg erecta. // tigr // 10 // --- /// AT4G169…
245457_s_at	-2.35731	0.000727858	6.54743	6.96611	7.79925	4.82269	4.54633	4.87183	AT4G16940 /// AT4G16960	AT4G16940 /// AT4G16960	NP_193427 /// NP_193429	At4g16940 // 68417.t02408 disease resistance protein (TIR-NBS-LRR class), putative domain signature TIR-NBS-LRR exists, suggestive of a disease resistance protein. // tigr // 11 // --- /// AT4G16940.1 // cdna:known chromosome:TAIR10:4:9533149:9537604:-1 gene:AT4G16940 transcript:AT4G16940.1 description: Disease resistance protein (TIR-NBS-LRR class) family // ensembl // 11 // --- /// At4g16960 //…
245458_at	-0.577823	0.075196	7.77278	7.2517	7.81033	6.65933	7.34877	7.09323	AT4G16970	AT4G16970	NP_193430	AK229068 // Arabidopsis thaliana mRNA for kinase like protein, complete cds, clone: RAFL16-35-K18. // gb // 9 // --- /// At4g16970 // 68417.t02411 protein kinase family protein contains protein kinase domain, Pfam:PF00069 // tigr // 10 // --- /// AT4G16970.1 // cdna:known chromosome:TAIR10:4:9551428:9555784:-1 gene:AT4G16970 transcript:AT4G16970.1 description: Protein kinase superfamily protein /…
245459_at	-5.5615	0.000275489	11.5274	9.46664	9.17629	4.26297	4.87653	4.34627	---	---	---	FGENESH00000001708 // cdna:novel chromosome:TAIR10:4:9557161:9557469:-1 transcript:FGENESH00000001708 description: // ensembl // 11 // ---
245460_at	-0.335201	0.165744	3.71951	3.6823	4.13901	3.73244	3.39441	3.40837	RLM3	AT4G16990	NP_001031652 /// NP_001118997 /// NP_193432 /// NP_849399 /// NP_849400	AK118421 // Arabidopsis thaliana At4g16990 mRNA for putative disease resistance RPP5 protein, complete cds, clone: RAFL19-67-F10. // gb // 11 // --- /// AK175233 // Arabidopsis thaliana mRNA for disease resistance RPP5 like protein, complete cds, clone: RAFL21-66-E12. // gb // 11 // --- /// AK175249 // Arabidopsis thaliana mRNA for disease resistance RPP5 like protein, complete cds, clone: RAFL21…
245461_at	-0.727065	0.0462609	7.55707	7.62906	7.69741	6.30537	7.20762	7.18936	AT4G17000	AT4G17000	NP_193433	At4g17000 // 68417.t02414 hypothetical protein // tigr // 11 // --- /// AT4G17000.1 // cdna:known chromosome:TAIR10:4:9566902:9569913:-1 gene:AT4G17000 transcript:AT4G17000.1 description: unknown protein\x3b Has 2862 Blast hits to 2331 proteins in 349 species\x3a Archae - 6\x3b Bacteria - 408\x3b Metazoa - 833\x3b Fungi - 223\x3b Plants - 134\x3b Viruses - 7\x3b Other Eukaryotes - 1251 (source\x3…
245462_at	0.307536	0.427663	7.07578	6.13019	5.95078	6.41992	6.85958	6.79986	AT4G17020	AT4G17020	NP_001190745 /// NP_193435 /// NP_974564	AK175768 // Arabidopsis thaliana mRNA, complete cds, clone: RAFL22-33-O09. // gb // 10 // --- /// AK175908 // Arabidopsis thaliana mRNA, complete cds, clone: RAFL22-56-M10. // gb // 10 // --- /// At4g17020 // 68417.t02417 transcription factor-related contains weak similarity to Swiss-Prot:Q92759 TFIIH basal transcription factor complex p52 subunit (Basic transcription factor 52 kDa subunit, BTF2-…
245463_at	-0.354078	0.525181	6.42005	4.93103	4.59248	4.90156	5.08081	4.89897	ATEXLB1	AT4G17030	NP_193436	AK228226 // Arabidopsis thaliana mRNA for Expansin-like protein, complete cds, clone: RAFL14-67-G24. // gb // 11 // --- /// At4g17030 // 68417.t02418 expansin-related identical to SWISS-PROT:O23547 expansin-related protein 1 precursor (At-EXPR1)[Arabidopsis thaliana]; related to expansins, http://www.bio.psu.edu/expansins/ // tigr // 11 // --- /// AT4G17030.1 // cdna:known chromosome:TAIR10:4:958…
245464_at	-1.01412	0.0018522	6.14994	6.5631	6.47676	5.51483	5.35267	5.27994	UGLYAH	AT4G17050	NP_193438	AK118019 // Arabidopsis thaliana mRNA for (NM_117809) hypothetical protein; protein id: At4g17050.1 [Arabidopsis thaliana], complete cds, clone: RAFL19-23-J18. // gb // --- // chr4:9589615-9592567(+) /// AK175872 // Arabidopsis thaliana mRNA, complete cds, clone: RAFL22-50-F22. // gb // --- // chr4:9589569-9592561(+) /// AK176787 // Arabidopsis thaliana mRNA, complete cds, clone: RAFL25-33-F14. /…
245465_at	0.960323	0.00309793	3.32219	3.03989	3.41506	4.413	4.00517	4.23994	ATCSLA01	AT4G16590	NP_193392	AK221869 // Arabidopsis thaliana mRNA for cellulose synthase like protein, complete cds, clone: RAFL22-13-J10. // gb // 10 // --- /// At4g16590 // 68417.t02367 glucosyltransferase-related low similarity to beta-(1-3)-glucosyl transferase [Bradyrhizobium japonicum] GI:3687658 // tigr // 11 // --- /// AT4G16590.1 // cdna:known chromosome:TAIR10:4:9345150:9349221:1 gene:AT4G16590 transcript:AT4G1659…
245466_at	-0.296031	0.291526	5.05332	5.41153	5.88942	5.18454	5.1532	5.12843	AT4G16600	AT4G16600	NP_193393	At4g16600 // 68417.t02368 glycogenin glucosyltransferase (glycogenin)-related low similarity to glycogenin-1 from Rattus norvegicus [SP|O08730], Homo sapiens [GI:496895], Mus musculus [SP|Q9R062] // tigr // 10 // --- /// AT4G16600.1 // cdna:known chromosome:TAIR10:4:9350039:9352707:1 gene:AT4G16600 transcript:AT4G16600.1 description: Putative glucuronosyltransferase PGSIP7 // ensembl // 10 // ---…
245467_at	1.05265	0.00504739	6.66559	7.15342	7.2553	8.33179	7.83495	8.0655	AT4G16610	AT4G16610	NP_193394	At4g16610 // 68417.t02369 zinc finger (C2H2 type) family protein contains Pfam domain, PF00096: Zinc finger, C2H2 type // tigr // 11 // --- /// AT4G16610.1 // cdna:known chromosome:TAIR10:4:9354321:9355287:-1 gene:AT4G16610 transcript:AT4G16610.1 description: C2H2-like zinc finger protein // ensembl // 11 // --- /// BT004186 // Arabidopsis thaliana clone RAFL15-32-J24 (R50122) unknown protein (At…
245468_at	0.352826	0.120384	3.51153	3.38972	3.40603	3.64905	4.09108	3.62563	AT4G15980	AT4G15980	NP_193333	At4g15980 // 68417.t02289 pectinesterase family protein contains Pfam profile: PF01095 pectinesterase // tigr // 11 // --- /// AT4G15980.1 // cdna:known chromosome:TAIR10:4:9057466:9059983:-1 gene:AT4G15980 transcript:AT4G15980.1 description: Putative pectinesterase/pectinesterase inhibitor 43 // ensembl // 11 // --- /// FGENESH00000001697 // cdna:novel chromosome:TAIR10:4:9057466:9061676:-1 tran…
245469_at	-0.143112	0.37643	2.92497	2.9094	2.99462	2.77156	2.83487	2.79322	---	---	---	At4g16010 // 68417.t02292 copia-like retrotransposon family has a 3.9e-185 P-value blast match to GB:AAA57005 Hopscotch polyprotein (Ty1_Copia-element) [Zea mays] // tigr // 11 // --- /// AT4G16010.1 // cdna:pseudogene chromosome:TAIR10:4:9069355:9072903:1 gene:AT4G16010 transcript:AT4G16010.1 description: transposable element gene // ensembl // 11 // --- /// At4g16020 // 68417.t02294 copia-like …
245470_at	0.464648	0.0729074	4.24284	4.22159	4.34314	4.452	4.66552	5.084	---	---	---	At4g16020 // 68417.t02294 copia-like retrotransposon family has a 1.3e-221 P-value blast match to GB:BAA78423 polyprotein (Ty1_Copia-element) [Arabidopsis thaliana]GB:BAA78423 polyprotein (Ty1_Copia-element) [Arabidopsis thaliana]GB:BAA78423 polyprotein (Ty1_Copia-element) [Arabidopsis thaliana]gi|4996361|dbj|BAA78423.1| polyprotein [Arabidopsis thaliana] (Ty1_Copia-element) // tigr // 11 // --- …
245471_at	-0.766635	0.00302278	3.63901	3.79954	3.59936	2.81247	2.94332	2.98221	AT4G16030	AT4G16030	NP_193338	AK175588 // Arabidopsis thaliana mRNA for probable ribosomal protein, complete cds, clone: RAFL22-04-M21. // gb // 9 // --- /// AK175808 // Arabidopsis thaliana mRNA for probable ribosomal protein, complete cds, clone: RAFL22-40-J11. // gb // 9 // --- /// At4g16030 // 68417.t02295 60S ribosomal protein L19, putative similar to 60S ribosomal protein L19-3 (Swiss-Prot:P49693) [Arabidopsis thaliana]…
245472_at	0.204276	0.306113	3.6351	3.65345	3.32489	3.6289	3.73122	3.86616	AT4G16040	AT4G16040	NP_193339	At4g16040 // 68417.t02296 hypothetical protein // tigr // 11 // --- /// AT4G16040.1 // cdna:known chromosome:TAIR10:4:9087182:9087454:-1 gene:AT4G16040 transcript:AT4G16040.1 description: unknown protein\x3b Has 2 Blast hits to 2 proteins in 1 species\x3a Archae - 0\x3b Bacteria - 0\x3b Metazoa - 0\x3b Fungi - 0\x3b Plants - 2\x3b Viruses - 0\x3b Other Eukaryotes - 0 (source\x3a NCBI BLink). // e…
245473_at	-0.150071	0.455333	3.80489	4.12051	3.87226	3.83442	3.90307	3.60996	AT4G16050	AT4G16050	NP_193340	At4g16050 // 68417.t02298 expressed protein // tigr // 11 // --- /// AT4G16050.1 // cdna:known chromosome:TAIR10:4:9092226:9094357:1 gene:AT4G16050 transcript:AT4G16050.1 description: Aminotransferase-like, plant mobile domain family protein // ensembl // 11 // --- /// AY081354 // Arabidopsis thaliana unknown protein (At4g16050) mRNA, complete cds. // gb // 11 // --- /// AY128846 // Arabidopsis t…
245474_at	0.826782	0.00836066	7.36767	7.70304	8.00287	8.44582	8.52237	8.58574	AT4G16060	AT4G16060	NP_193341	AK118561 // Arabidopsis thaliana At4g16060 mRNA for unknown protein, complete cds, clone: RAFL19-79-C15. // gb // 9 // --- /// AT4G16060.1 // cdna:known chromosome:TAIR10:4:9094403:9096353:1 gene:AT4G16060 transcript:AT4G16060.1 description: unknown protein\x3b FUNCTIONS IN\x3a molecular_function unknown\x3b INVOLVED IN\x3a biological_process unknown\x3b LOCATED IN\x3a chloroplast, chloroplast st…
245475_at	-0.0561962	0.743707	4.24768	4.12898	4.23208	4.14443	4.2202	4.07551	AT4G16080	AT4G16080	NP_193343	At4g16080 // 68417.t02301 hypothetical protein contains Pfam profile PF03478: Protein of unknown function (DUF295) // tigr // 10 // --- /// AT4G16080.1 // cdna:known chromosome:TAIR10:4:9101348:9102887:-1 gene:AT4G16080 transcript:AT4G16080.1 description: Protein of unknown function (DUF295) // ensembl // --- // chr4:9101347-9102887(-)
245476_at	0.193145	0.405972	4.27405	4.65661	4.37527	4.54046	4.90017	4.44474	AT4G16090	AT4G16090	NP_193344	At4g16090 // 68417.t02302 hypothetical protein contains Pfam profile PF03478: Protein of unknown function (DUF295) // tigr // 10 // --- /// AT4G16090.1 // cdna:known chromosome:TAIR10:4:9103040:9103965:1 gene:AT4G16090 transcript:AT4G16090.1 description: unknown protein\x3b FUNCTIONS IN\x3a molecular_function unknown\x3b INVOLVED IN\x3a biological_process unknown\x3b LOCATED IN\x3a mitochondrion\…
245477_at	0.538986	0.0138438	5.7738	5.58714	5.61505	6.13303	6.29897	6.16094	ARR2	AT4G16110	NP_193346	AJ005196 // Arabidopsis thaliana mRNA for receiver-like protein 5. // gb // 11 // --- /// At4g16110 // 68417.t02305 two-component responsive regulator family protein / response regulator family protein similar to ARR2 protein GI:4210451 from [Arabidopsis thaliana]; contains Pfam profile: PF00072 response regulator receiver domain // tigr // 11 // --- /// AT4G16110.1 // cdna:known chromosome:TAIR1…
245478_at	0.480019	0.0304531	7.55784	7.69867	7.42916	8.13778	8.1055	7.88245	ARA1	AT4G16130	NP_193348	At4g16130 // 68417.t02307 GHMP kinase family protein contains GHMP kinases putative ATP-binding protein domain, Pfam:PF00288 // tigr // 9 // --- /// AT4G16130.1 // cdna:known chromosome:TAIR10:4:9120867:9127938:1 gene:AT4G16130 transcript:AT4G16130.1 description: L-arabinokinase // ensembl // 11 // --- /// FGENESH00000001496 // cdna:novel chromosome:TAIR10:4:9121025:9127656:1 transcript:FGENESH00…
245479_at	2.29273	0.000116708	6.49343	6.68251	6.29513	8.47009	8.90838	8.97078	AT4G16140	AT4G16140	NP_193349	At4g16140 // 68417.t02308 proline-rich family protein contains proline-rich extensin domains, INTERPRO:IPR002965 // tigr // 11 // --- /// AT4G16140.1 // cdna:known chromosome:TAIR10:4:9129016:9129841:1 gene:AT4G16140 transcript:AT4G16140.1 description: proline-rich family protein // ensembl // 11 // --- /// BT010601 // Arabidopsis thaliana At4g16140 gene, complete cds. // gb // 11 // --- /// NM_1…
245480_at	0.230976	0.313739	7.33739	6.89353	7.00332	7.08881	7.45186	7.3865	AT4G16150	AT4G16150	NP_193350	At4g16150 // 68417.t02313 calmodulin-binding protein similar to anther ethylene-upregulated calmodulin-binding protein ER1 GI:11612392 from [Nicotiana tabacum] // tigr // 10 // --- /// AT4G16150.1 // cdna:known chromosome:TAIR10:4:9148059:9153292:1 gene:AT4G16150 transcript:AT4G16150.1 description: Calmodulin-binding transcription activator 5 // ensembl // --- // chr4:9148058-9153292(+)
245481_at	0.761222	0.00981237	7.84556	8.2843	8.19996	8.65462	8.99991	8.95896	AT4G16180	AT4G16180	NP_001154242 /// NP_193353	At4g16170 // 68417.t02317 expressed protein // tigr // 11 // --- /// AT4G16180.2 // cdna:known chromosome:TAIR10:4:9165273:9170435:-1 gene:AT4G16180 transcript:AT4G16180.2 description: unknown protein\x3b FUNCTIONS IN\x3a molecular_function unknown\x3b INVOLVED IN\x3a biological_process unknown\x3b LOCATED IN\x3a plasma membrane\x3b Has 25 Blast hits to 25 proteins in 9 species\x3a Archae - 0\x3b…
245482_at	0.905565	0.0137011	5.14399	5.07294	4.66474	5.43852	6.06258	6.09727	AT4G16180	AT4G16180	NP_001154242 /// NP_193353	At4g16180 // 68417.t02318 expressed protein ; expression supported by MPSS // tigr // 9 // --- /// AT4G16180.2 // cdna:known chromosome:TAIR10:4:9165273:9170435:-1 gene:AT4G16180 transcript:AT4G16180.2 description: unknown protein\x3b FUNCTIONS IN\x3a molecular_function unknown\x3b INVOLVED IN\x3a biological_process unknown\x3b LOCATED IN\x3a plasma membrane\x3b Has 25 Blast hits to 25 proteins i…
245483_at	2.62691	9.99603e-05	8.55966	7.99617	7.87022	10.7881	10.633	10.8856	AT4G16190	AT4G16190	NP_567489	AK226366 // Arabidopsis thaliana mRNA for cysteine proteinase like protein, complete cds, clone: RAFL05-17-H06. // gb // 11 // --- /// At4g16190 // 68417.t02319 cysteine proteinase, putative contains similarity to papain-like cysteine proteinase isoform I GI:7381219 from [Ipomoea batatas] // tigr // 10 // --- /// AT4G16190.1 // cdna:known chromosome:TAIR10:4:9171467:9173105:1 gene:AT4G16190 trans…
245484_at	2.41477	0.000700164	8.54651	9.77835	9.56723	11.8424	11.7282	11.5658	ECHIA	AT4G16210	NP_193356	At4g16210 // 68417.t02322 enoyl-CoA hydratase/isomerase family protein similar to 3-hydroxybutyryl-CoA dehydratase (Crotonase) from Clostridium acetobutylicum [SP|P52046], FadB1x (enoyl-CoA hydratase) from Pseudomonas putida [GI:13310130]; contains Pfam profile PF00378 enoyl-CoA hydratase/isomerase family protein // tigr // 11 // --- /// AT4G16210.1 // cdna:known chromosome:TAIR10:4:9176673:91780…
245485_at	2.15547	0.0312348	3.61232	6.44531	5.92699	7.08499	7.52744	7.83862	AT4G16230	AT4G16230	NP_193358	At4g16230 // 68417.t02325 GDSL-motif lipase/hydrolase family protein similar to SP|P40602 Anther-specific proline-rich protein APG precursor {Arabidopsis thaliana}; contains Pfam profile PF00657: GDSL-like Lipase/Acylhydrolase // tigr // 11 // --- /// AT4G16230.1 // cdna:known chromosome:TAIR10:4:9185298:9186779:1 gene:AT4G16230 transcript:AT4G16230.1 description: GDSL-like Lipase/Acylhydrolase s…
245486_x_at	-0.224248	0.294903	9.43769	9.08169	9.11901	8.82642	9.16687	8.97236	AT4G16240	AT4G16240	NP_193359	At4g16240 // 68417.t02326 hypothetical protein // tigr // 11 // --- /// AT4G16240.1 // cdna:known chromosome:TAIR10:4:9192336:9192568:-1 gene:AT4G16240 transcript:AT4G16240.1 description: unknown protein\x3b Has 17010 Blast hits to 4557 proteins in 509 species\x3a Archae - 32\x3b Bacteria - 2889\x3b Metazoa - 6537\x3b Fungi - 648\x3b Plants - 4769\x3b Viruses - 447\x3b Other Eukaryotes - 1688 (so…
245487_at	0.962627	0.0018522	6.49044	6.71486	6.72062	7.79365	7.56816	7.45199	PHYD	AT4G16250	NP_193360	At4g16250 // 68417.t02327 phytochrome D (PHYD) nearly identical to SP|P42497 Phytochrome D {Arabidopsis thaliana} // tigr // 10 // --- /// AT4G16250.1 // cdna:known chromosome:TAIR10:4:9195602:9199486:-1 gene:AT4G16250 transcript:AT4G16250.1 description: Phytochrome D // ensembl // 11 // --- /// AY133697 // Arabidopsis thaliana clone C103212 putative phytochrome D (At4g16250) mRNA, complete cds. …
245488_at	-1.21467	0.0280948	6.62631	5.03518	5.65272	4.38245	4.65689	4.63085	AT4G16270	AT4G16270	NP_193362	AK175661 // Arabidopsis thaliana mRNA, complete cds, clone: RAFL22-15-D10. // gb // 11 // --- /// AK175982 // Arabidopsis thaliana mRNA, complete cds, clone: RAFL22-67-O07. // gb // 11 // --- /// At4g16270 // 68417.t02330 peroxidase 40 (PER40) (P40) identical to SP|O23474 Peroxidase 40 precursor (EC 1.11.1.7) (Atperox P40) {Arabidopsis thaliana} // tigr // 10 // --- /// AT4G16270.1 // cdna:known …
245489_at	-0.538099	0.0933343	7.24921	6.47255	6.59591	6.02431	6.45133	6.22774	FCA	AT4G16280	NP_193363 /// NP_680713 /// NP_849542 /// NP_849543	AT4G16280.1 // cdna:known chromosome:TAIR10:4:9207164:9214825:-1 gene:AT4G16280 transcript:AT4G16280.1 description: RNA binding\x3babscisic acid binding // ensembl // 11 // --- /// AT4G16280.2 // cdna:known chromosome:TAIR10:4:9206597:9214825:-1 gene:AT4G16280 transcript:AT4G16280.2 description: RNA binding\x3babscisic acid binding // ensembl // 11 // --- /// AT4G16280.3 // cdna:known chromosome:…
245490_at	-1.70344	0.000301561	6.61988	6.02012	6.39267	4.61017	4.70849	4.60369	LDL3	AT4G16310	NP_193364	At4g16310 // 68417.t02333 amine oxidase family protein / SWIRM domain-containing protein low similarity to polyamine oxidase isoform-1 [Homo sapiens] GI:14860862; contains Pfam profiles PF01593: amine oxidase flavin-containing, PF04433: SWIRM domain // tigr // 10 // --- /// AT4G16310.1 // cdna:known chromosome:TAIR10:4:9218636:9225264:1 gene:AT4G16310 transcript:AT4G16310.1 description: Lysine-sp…
245491_at	0.321538	0.114443	5.70657	5.32442	5.4598	5.7473	5.84268	5.86543	LDL3	AT4G16310	NP_193364	AT4G16310.1 // cdna:known chromosome:TAIR10:4:9218636:9225264:1 gene:AT4G16310 transcript:AT4G16310.1 description: Lysine-specific histone demethylase 1 homolog 3 // ensembl // --- // chr4:9218635-9225264(+) /// At4g16320 // 68417.t02334 expressed protein ; expression supported by MPSS // tigr // 10 // ---
245492_at	-3.1293	6.10929e-05	10.4922	9.86418	10.5367	7.33582	7.06455	7.10482	SPK1	AT4G16340	NP_193367	AF465831 // Arabidopsis thaliana putative guanine nucleotide exchange factor (SPK1) mRNA, complete cds. // gb // 10 // --- /// At4g16340 // 68417.t02336 adapter protein SPIKE1 (SPK1) One model reflects the alignment of a full-length cDNA sequence gi:18496702. There are multiple frame shifts in the gene model resulting in a truncated protein. The alternate model includes modifications in exons 14,…
245493_at	-2.52767	0.000144305	7.72142	7.54958	7.06153	5.09539	5.03683	4.6173	---	---	---	At4g16380 // --- // --- // --- // ---
245494_at	-0.101435	0.584913	10.3386	10.4677	10.4998	10.4197	10.4197	10.1624	AT4G16390	AT4G16390	NP_193372	AK118908 // Arabidopsis thaliana At4g16390 mRNA for putative salt-inducible protein, complete cds, clone: RAFL21-25-D16. // gb // 11 // --- /// At4g16390 // 68417.t02341 chloroplastic RNA-binding protein P67, putative nearly identical to 67kD chloroplastic RNA-binding protein, P67 [Arabidopsis thaliana] GI:9755842 // tigr // 11 // --- /// AT4G16390.1 // cdna:known chromosome:TAIR10:4:9257958:9260…
245495_at	-2.93232	0.000104275	7.35016	8.11981	7.99816	5.03176	4.64516	4.99424	AT4G16400	AT4G16400	NP_193373	At4g16400 // 68417.t02342 expressed protein // tigr // 11 // --- /// AT4G16400.1 // cdna:known chromosome:TAIR10:4:9260564:9262670:1 gene:AT4G16400 transcript:AT4G16400.1 description: unknown protein\x3b BEST Arabidopsis thaliana protein match is\x3a unknown protein (TAIR\x3aAT3G13175.1)\x3b Has 30201 Blast hits to 17322 proteins in 780 species\x3a Archae - 12\x3b Bacteria - 1396\x3b Metazoa - 17…
245496_at	-0.379118	0.112255	8.35209	8.45408	8.83967	8.19566	8.30338	8.00945	AT4G16440	AT4G16440	NP_567496	AK117970 // Arabidopsis thaliana mRNA for unknown protein, complete cds, clone: RAFL19-17-D02. // gb // 11 // --- /// AK229781 // Arabidopsis thaliana mRNA for LET1 like protein, clone: RAFL21-72-K06. // gb // 11 // --- /// At4g16440 // 68417.t02346 iron hydrogenase family protein contains Pfam profiles: PF02906 Iron only hydrogenase large subunit, C-terminal domain, PF02256 Iron hydrogenase smal…
245497_at	-0.79455	0.0377451	4.75351	4.64051	3.77037	3.64801	3.52608	3.60665	AT4G16460	AT4G16460	NP_001118992 /// NP_001118993 /// NP_193379	At4g16460 // 68417.t02351 hypothetical protein // tigr // 11 // --- /// AT4G16460.1 // cdna:known chromosome:TAIR10:4:9284910:9286773:1 gene:AT4G16460 transcript:AT4G16460.1 description: unknown protein\x3b Has 58 Blast hits to 58 proteins in 23 species\x3a Archae - 0\x3b Bacteria - 0\x3b Metazoa - 30\x3b Fungi - 4\x3b Plants - 16\x3b Viruses - 0\x3b Other Eukaryotes - 8 (source\x3a NCBI BLink). …
245498_at	0.0233015	0.926249	5.32433	5.21666	5.7103	5.23768	5.48121	5.60231	AT4G16470	AT4G16470	NP_193380	At4g16470 // 68417.t02352 pentatricopeptide (PPR) repeat-containing protein contains Pfam profile PF01535: PPR repeat // tigr // 11 // --- /// AT4G16470.1 // cdna:known chromosome:TAIR10:4:9287862:9289582:-1 gene:AT4G16470 transcript:AT4G16470.1 description: Pentatricopeptide repeat-containing protein At4g16470 // ensembl // 11 // --- /// FGENESH00000001517 // cdna:novel chromosome:TAIR10:4:92878…
245499_at	0.564465	0.043911	5.9072	6.23495	6.38738	6.46241	6.81347	6.94704	INT4	AT4G16480	NP_193381	At4g16480 // 68417.t02353 sugar transporter family protein similar to SP|Q96QE2 Proton myo-inositol co-transporter (Hmit) [Homo sapiens]; contains Pfam profile PF00083: major facilitator superfamily protein // tigr // 11 // --- /// AT4G16480.1 // cdna:known chromosome:TAIR10:4:9291119:9293203:1 gene:AT4G16480 transcript:AT4G16480.1 description: Inositol transporter 4 // ensembl // 11 // --- /// B…
245500_at	0.443627	0.140873	4.50246	4.93968	4.68379	5.3244	4.70849	5.42392	---	---	---	At4g15590 // 68417.t02243 non-LTR retrotransposon family (LINE) has a 1.5e-50 P-value blast match to GB:AAA67727 reverse transcriptase (LINE-element) [Mus musculus] // tigr // 10 // --- /// AT4G15590.1 // cdna:pseudogene chromosome:TAIR10:4:8900245:8907255:-1 gene:AT4G15590 transcript:AT4G15590.1 description: transposable element gene // ensembl // 10 // --- /// FGENESH00000001690 // cdna:novel c…
245501_at	-2.7939	0.00952383	9.62	7.28205	6.86575	5.15099	5.28932	4.9458	AT4G15620	AT4G15620	NP_193297	At4g15620 // 68417.t02245 integral membrane family protein contains TIGRFAM TIGR01569 : plant integral membrane protein TIGR01569; contains Pfam PF04535 : Domain of unknown function (DUF588) // tigr // 11 // --- /// AT4G15620.1 // cdna:known chromosome:TAIR10:4:8913838:8915663:1 gene:AT4G15620 transcript:AT4G15620.1 description: CASP-like protein 1E2 // ensembl // 11 // --- /// BT002974 // Arabid…
245502_at	0.338558	0.180251	8.34492	8.37888	8.37525	8.70249	9.05191	8.36033	AT4G15640	AT4G15640	NP_193299	AK118079 // Arabidopsis thaliana At4g15640 mRNA for unknown protein, complete cds, clone: RAFL19-33-C21. // gb // 10 // --- /// At4g15640 // 68417.t02247 expressed protein // tigr // 10 // --- /// AT4G15640.1 // cdna:known chromosome:TAIR10:4:8918985:8921930:-1 gene:AT4G15640 transcript:AT4G15640.1 description: unknown protein\x3b BEST Arabidopsis thaliana protein match is\x3a unknown protein (TA…
245503_at	-1.20135	0.000771502	4.51277	4.85302	4.92555	3.58396	3.47855	3.62478	AT4G15650	AT4G15650	NP_193300	At4g15650 // 68417.t02248 protein kinase-related contains weak similarity to protein kinase [Dictyostelium discoideum] gi|551446|emb|CAA86053 // tigr // 11 // --- /// AT4G15650.1 // cdna:known chromosome:TAIR10:4:8922632:8923892:1 gene:AT4G15650 transcript:AT4G15650.1 description: unknown protein\x3b FUNCTIONS IN\x3a molecular_function unknown\x3b INVOLVED IN\x3a N-terminal protein myristoylation…
245504_at	-3.2514	3.29677e-05	6.62382	6.41537	6.30011	3.17105	2.95876	3.45528	AT4G15660	AT4G15660	NP_193301	At4g15660 // 68417.t02249 glutaredoxin family protein contains INTERPRO Domain IPR002109, Glutaredoxin (thioltransferase) // tigr // 11 // --- /// AT4G15660.1 // cdna:known chromosome:TAIR10:4:8925806:8926310:1 gene:AT4G15660 transcript:AT4G15660.1 description: Monothiol glutaredoxin-S8 // ensembl // 11 // --- /// BT012516 // Arabidopsis thaliana At4g15660 gene, complete cds. // gb // 11 // --- /…
245505_at	-2.95902	4.97712e-05	6.92717	7.16435	7.10806	4.35352	4.21329	3.7557	AT4G15690	AT4G15690	NP_193304	At4g15690 // 68417.t02252 glutaredoxin family protein contains INTERPRO Domain IPR002109, Glutaredoxin (thioltransferase) // tigr // 11 // --- /// AT4G15690.1 // cdna:known chromosome:TAIR10:4:8934324:8934921:1 gene:AT4G15690 transcript:AT4G15690.1 description: Monothiol glutaredoxin-S5 // ensembl // 11 // --- /// BT010811 // Arabidopsis thaliana At4g15690 mRNA, complete cds. // gb // 11 // --- /…
245506_at	-1.41354	0.00605426	5.03825	6.25672	5.53988	4.35498	4.18002	4.05924	AT4G15700	AT4G15700	NP_193305	At4g15700 // 68417.t02253 glutaredoxin family protein contains INTERPRO Domain IPR002109, Glutaredoxin (thioltransferase) // tigr // 11 // --- /// AT4G15700.1 // cdna:known chromosome:TAIR10:4:8937393:8937892:1 gene:AT4G15700 transcript:AT4G15700.1 description: Monothiol glutaredoxin-S3 // ensembl // 11 // --- /// BT010804 // Arabidopsis thaliana At4g15700 mRNA, complete cds. // gb // 11 // --- /…
245507_at	0.071046	0.674549	3.92335	4.03033	4.055	4.00179	4.11072	4.1093	AT4G15710	AT4G15710	NP_193306	At4g15710 // 68417.t02254 hypothetical protein // tigr // 10 // --- /// AT4G15710.1 // cdna:known chromosome:TAIR10:4:8940292:8940858:1 gene:AT4G15710 transcript:AT4G15710.1 description: unknown protein\x3b Has 18 Blast hits to 18 proteins in 2 species\x3a Archae - 0\x3b Bacteria - 0\x3b Metazoa - 0\x3b Fungi - 0\x3b Plants - 18\x3b Viruses - 0\x3b Other Eukaryotes - 0 (source\x3a NCBI BLink). //…
245508_at	-0.225556	0.368215	4.75049	4.6275	4.55885	4.06424	4.74585	4.45008	AT4G15720	AT4G15720	NP_193307	At4g15720 // 68417.t02256 pentatricopeptide (PPR) repeat-containing protein contains INTERPRO:IPR002885 PPR repeats // tigr // 11 // --- /// AT4G15720.1 // cdna:known chromosome:TAIR10:4:8949460:8951540:1 gene:AT4G15720 transcript:AT4G15720.1 description: Pentatricopeptide repeat-containing protein At4g15720 // ensembl // 11 // --- /// AY072074 // Arabidopsis thaliana unknown protein (At4g15720) …
245509_at	-0.755038	0.0604375	5.014	5.64059	6.15592	5.07408	4.76665	4.70466	AT4G15730	AT4G15730	NP_193308	AK117862 // Arabidopsis thaliana At4g15730 mRNA for unknown protein, complete cds, clone: RAFL19-03-A02. // gb // 9 // --- /// At4g15730 // 68417.t02257 expressed protein // tigr // 10 // --- /// AT4G15730.1 // cdna:known chromosome:TAIR10:4:8951533:8957632:-1 gene:AT4G15730 transcript:AT4G15730.1 description: CW-type Zinc Finger // ensembl // 9 // --- /// BT006487 // Arabidopsis thaliana At4g157…
245510_at	0.253268	0.295608	4.28425	4.08578	4.60512	4.34371	4.70849	4.68276	AT4G15740	AT4G15740	NP_193309	At4g15740 // 68417.t02259 C2 domain-containing protein similar to cold-regulated gene SRC2 [Glycine max] GI:2055230; contains Pfam profile PF00168: C2 domain // tigr // 11 // --- /// AT4G15740.1 // cdna:known chromosome:TAIR10:4:8964745:8966318:-1 gene:AT4G15740 transcript:AT4G15740.1 description: Calcium-dependent lipid-binding (CaLB domain) family protein // ensembl // 11 // --- /// FGENESH0000…
245511_at	-0.613371	0.0243665	3.81486	4.27467	3.70482	3.3023	3.28879	3.36315	AT4G15755	AT4G15755	NP_680701	At4g15755 // 68417.t02261 C2 domain-containing protein similar to cold-regulated gene SRC2 [Glycine max] GI:2055230; contains Pfam profile PF00168: C2 domain // tigr // 11 // --- /// AT4G15755.1 // cdna:known chromosome:TAIR10:4:8970654:8971523:-1 gene:AT4G15755 transcript:AT4G15755.1 description: Calcium-dependent lipid-binding (CaLB domain) family protein // ensembl // 11 // --- /// FGENESH0000…
245512_at	0.528668	0.0542452	10.1919	10.7155	10.8532	11.1347	11.0978	11.1142	AT4G15770	AT4G15770	NP_193312	At4g15770 // 68417.t02264 60S ribosome subunit biogenesis protein, putative contains similarity to 60S ribosome subunit biogenesis protein NIP7 (Swiss-Prot:Q08962) [Saccharomyces cerevisiae] // tigr // 11 // --- /// AT4G15770.1 // cdna:known chromosome:TAIR10:4:8978006:8978876:1 gene:AT4G15770 transcript:AT4G15770.1 description: RNA binding // ensembl // 11 // --- /// BT012125 // Arabidopsis thal…
245513_at	1.81121	0.000256489	7.45315	7.95076	8.03832	9.61941	9.69079	9.56565	ATVAMP724	AT4G15780	NP_193313	At4g15780 // 68417.t02265 synaptobrevin-related family protein similar to Vesicle-associated membrane protein 722 (AtVAMP722) Synaptobrevin-related protein 1 (SP:P47192) {Arabidopsis thaliana} // tigr // 11 // --- /// AT4G15780.1 // cdna:known chromosome:TAIR10:4:8979889:8981768:-1 gene:AT4G15780 transcript:AT4G15780.1 description: vesicle-associated membrane protein 724 // ensembl // 9 // --- //…
245514_at	-2.41921	0.000201456	8.81275	8.86736	9.49028	6.92827	6.55446	6.43004	AT4G15810	AT4G15810	NP_193316	At4g15810 // 68417.t02269 chloroplast outer membrane protein, putative similar to chloroplast protein import component Toc159 [Pisum sativum] GI:8489806, chloroplast outer envelope protein 86 [Pisum sativum] GI:599958, GTP-binding protein [Pisum sativum] GI:576509 // tigr // --- // chr4:8989161-8992591(-) /// AT4G15810.1 // cdna:known chromosome:TAIR10:4:8989162:8992591:-1 gene:AT4G15810 transcri…
245515_at	-0.438541	0.0241166	4.11661	4.16122	4.06304	3.64483	3.73879	3.64162	AT4G15810	AT4G15810	NP_193316	At4g15810 // 68417.t02269 chloroplast outer membrane protein, putative similar to chloroplast protein import component Toc159 [Pisum sativum] GI:8489806, chloroplast outer envelope protein 86 [Pisum sativum] GI:599958, GTP-binding protein [Pisum sativum] GI:576509 // tigr // 11 // --- /// AT4G15810.1 // cdna:known chromosome:TAIR10:4:8989162:8992591:-1 gene:AT4G15810 transcript:AT4G15810.1 descri…
245516_at	-0.427982	0.0542452	6.58411	6.98009	6.60875	6.32993	6.25379	6.30528	AT4G15820	AT4G15820	NP_193317	AT4G15820.1 // cdna:known chromosome:TAIR10:4:8992970:8995188:1 gene:AT4G15820 transcript:AT4G15820.1 description: BEST Arabidopsis thaliana protein match is\x3a embryo defective 1703 (TAIR\x3aAT3G61780.1)\x3b Has 524 Blast hits to 443 proteins in 102 species\x3a Archae - 0\x3b Bacteria - 13\x3b Metazoa - 196\x3b Fungi - 37\x3b Plants - 43\x3b Viruses - 3\x3b Other Eukaryotes - 232 (source\x3a /.…
245517_at	0.197449	0.411337	7.55502	7.37035	7.34532	7.96576	7.53414	7.36314	AT4G15840	AT4G15840	NP_193319	At4g15840 // 68417.t02272 expressed protein // tigr // 10 // --- /// AT4G15840.1 // cdna:known chromosome:TAIR10:4:8996912:9001039:1 gene:AT4G15840 transcript:AT4G15840.1 description: BTB/POZ domain-containing protein // ensembl // 9 // --- /// NM_117676 // Arabidopsis thaliana BTB/POZ domain-containing protein mRNA, complete cds. // refseq // 9 // ---
245518_at	-0.111934	0.513476	7.39542	7.57012	7.41875	7.27099	7.39098	7.38651	ATRH1	AT4G15850	NP_193320	At4g15850 // 68417.t02273 DEAD/DEAH box helicase, putative similar to D-E-A-D box protein [Drosophila melanogaster] GI:499204; contains Pfam profiles PF00270: DEAD/DEAH box helicase, PF00271: Helicase conserved C-terminal domain // tigr // 9 // --- /// AT4G15850.1 // cdna:known chromosome:TAIR10:4:9001330:9004734:1 gene:AT4G15850 transcript:AT4G15850.1 description: DEAD-box ATP-dependent RNA heli…
245519_at	1.03013	0.000899628	3.52951	3.42228	3.55944	4.37363	4.63424	4.59373	---	---	---	At4g15860 // 68417.t02274 copia-like retrotransposon family has a 2.3e-43 P-value blast match to dbj|BAA78425.1| polyprotein [Arabidopsis thaliana] (AtRE1) (Ty1_Copia-element) // tigr // 10 // --- /// AT4G15860.1 // cdna:pseudogene chromosome:TAIR10:4:9006327:9008167:-1 gene:AT4G15860 transcript:AT4G15860.1 description: transposable element gene // ensembl // 10 // --- /// NONATHT002895 // Non-co…
245520_at	-0.233485	0.204568	3.59402	3.61187	3.79359	3.30344	3.50976	3.48583	ATTS1	AT4G15870	NP_193322	At4g15870 // 68417.t02275 terpene synthase/cyclase family protein // tigr // 10 // --- /// AT4G15870.1 // cdna:known chromosome:TAIR10:4:9008372:9010947:-1 gene:AT4G15870 transcript:AT4G15870.1 description: Terpenoid synthase 1 // ensembl // 10 // --- /// FGENESH00000001647 // cdna:novel chromosome:TAIR10:4:9008372:9010915:-1 transcript:FGENESH00000001647 description: // ensembl // 10 // --- /// …
245521_at	1.87844	0.00150381	6.84263	6.53163	5.83469	7.92983	8.33591	8.57853	ESD4	AT4G15880	NP_567478	AF386934 // Arabidopsis thaliana Unknown protein (Z97339.45) mRNA, complete cds. // gb // 11 // --- /// At4g15880 // 68417.t02276 Ulp1 protease family protein contains Pfam profile PF02902: Ulp1 protease family, C-terminal catalytic domain; low similarity to sentrin/SUMO-specific protease [Homo sapiens] GI:6906859; identical to cDNA hypothetical protein, partial (1189 bp) GI:2326349 // tigr // 10…
245522_at	-0.998582	0.000836771	8.2021	8.13711	8.00245	7.1455	7.03826	7.16216	AT4G15890	AT4G15890	NP_193324	At4g15890 // 68417.t02278 expressed protein // tigr // 11 // --- /// AT4G15890.1 // cdna:known chromosome:TAIR10:4:9017453:9022982:1 gene:AT4G15890 transcript:AT4G15890.1 description: binding // ensembl // 11 // --- /// FGENESH00000001652 // cdna:novel chromosome:TAIR10:4:9017453:9022745:1 transcript:FGENESH00000001652 description: // ensembl // 11 // --- /// NM_117681 // Arabidopsis thaliana con…
245523_at	0.39137	0.127981	10.759	10.9788	11.065	11.6661	11.2409	11.07	ATDI21	AT4G15910	NP_193326	At4g15910 // 68417.t02280 drought-responsive protein / drought-induced protein (Di21) identical to GI:469112; contains PF03242 Late embryogenesis abundant protein domain // tigr // 9 // --- /// AT4G15910.1 // cdna:known chromosome:TAIR10:4:9028461:9029423:1 gene:AT4G15910 transcript:AT4G15910.1 description: drought-induced 21 // ensembl // 9 // --- /// BT003165 // Arabidopsis thaliana At4g15910 m…
245524_at	-1.50437	0.222266	8.42114	4.72721	4.53374	4.64177	4.07627	4.45094	AT4G15920	AT4G15920	NP_193327	At4g15920 // 68417.t02281 nodulin MtN3 family protein similar to MtN3 GI:1619602 (root nodule development) from [Medicago truncatula] // tigr // 10 // --- /// AT4G15920.1 // cdna:known chromosome:TAIR10:4:9030517:9033395:-1 gene:AT4G15920 transcript:AT4G15920.1 description: Nodulin MtN3 family protein // ensembl // 9 // --- /// BT002983 // Arabidopsis thaliana clone RAFL15-19-L01 (R20455) putativ…
245525_at	0.406418	0.0577999	9.77528	10.146	9.89385	10.368	10.4101	10.2562	AT4G15930	AT4G15930	NP_193328	AF404866 // Arabidopsis thaliana neuronal nitric oxide synthase protein inhibitor mRNA, complete cds. // gb // 11 // --- /// At4g15930 // 68417.t02282 dynein light chain, putative similar to dynein light chain 2 [Mus musculus] GI:15545995; contains Pfam profile PF01221: Dynein light chain type 1 // tigr // 9 // --- /// AT4G15930.1 // cdna:known chromosome:TAIR10:4:9036222:9038062:1 gene:AT4G15930…
245526_at	0.791529	0.00404474	6.20559	5.96154	6.32371	6.88569	6.93029	7.04945	NRPD4	AT4G15950	NP_193330	At4g15950 // 68417.t02284 expressed protein // tigr // 10 // --- /// AT4G15950.1 // cdna:known chromosome:TAIR10:4:9040683:9042129:1 gene:AT4G15950 transcript:AT4G15950.1 description: DNA-directed RNA polymerases IV and V subunit 4 // ensembl // --- // chr4:9040682-9042129(+)
245527_at	1.74534	0.000167061	4.60292	4.8211	4.91702	6.44198	6.41628	6.7188	AT4G15955	AT4G15955	NP_001078398 /// NP_001154238 /// NP_849393	AK118413 // Arabidopsis thaliana At4g15960 mRNA for putative epoxide hydrolase, complete cds, clone: RAFL19-66-L22. // gb // 9 // --- /// At4g15955 // 68417.t02285 epoxide hydrolase-related similar to epoxide hydrolase GI:1109600 from [Arabidopsis thaliana] // tigr // 9 // --- /// AT4G15955.1 // cdna:known chromosome:TAIR10:4:9043712:9045599:-1 gene:AT4G15955 transcript:AT4G15955.1 description: a…
245528_at	2.17572	0.0239477	7.10355	9.87983	9.25327	11.0097	10.9588	10.7953	PPDK	AT4G15530	NP_001031647 /// NP_001078395 /// NP_001078396 /// NP_001118987 /// NP_193288 /// NP_849391	AK317187 // Arabidopsis thaliana AT4G15530 mRNA, complete cds, clone: RAFL21-98-H17. // gb // 10 // --- /// AK317578 // Arabidopsis thaliana AT4G15530 mRNA, complete cds, clone: RAFL05-12-P09. // gb // 11 // --- /// At4g15530 // 68417.t02236 pyruvate phosphate dikinase family protein contains Pfam profiles: PF01326 pyruvate phosphate dikinase, PEP/pyruvate binding domain, PF02896 PEP-utilizing en…
245529_at	-1.3823	0.000819381	8.26453	7.92887	8.33937	6.64586	7.06914	6.67087	MAA3	AT4G15570	NP_193292	At4g15570 // 68417.t02242 tRNA-splicing endonuclease positive effector-related contains similarity to SEN1, a positive effector of tRNA-splicing endonuclease [Saccharomyces cerevisiae] gi|172574|gb|AAB63976 // tigr // 10 // --- /// AT4G15570.1 // cdna:known chromosome:TAIR10:4:8892607:8898999:1 gene:AT4G15570 transcript:AT4G15570.1 description: Probable helicase MAGATAMA 3 // ensembl // 10 // ---…
245530_at	0.343983	0.105541	3.919	4.17082	4.291	4.33734	4.49569	4.57974	---	---	---	At4g15590 // 68417.t02243 non-LTR retrotransposon family (LINE) has a 1.5e-50 P-value blast match to GB:AAA67727 reverse transcriptase (LINE-element) [Mus musculus] // tigr // 11 // --- /// AT4G15590.1 // cdna:pseudogene chromosome:TAIR10:4:8900245:8907255:-1 gene:AT4G15590 transcript:AT4G15590.1 description: transposable element gene // ensembl // 11 // --- /// FGENESH00000001690 // cdna:novel c…
245531_at	0.186307	0.382129	3.76083	3.43882	3.73054	4.04934	3.70959	3.73018	scpl30	AT4G15100	NP_193246	At4g15100 // 68417.t02188 serine carboxypeptidase S10 family protein similar to Serine carboxypeptidase II chains A and B (SP:P08819) (EC 3.4.16.6) [Triticum aestivum (Wheat)] // tigr // 10 // --- /// AT4G15100.1 // cdna:known chromosome:TAIR10:4:8625855:8629531:1 gene:AT4G15100 transcript:AT4G15100.1 description: Putative serine carboxypeptidase-like 30 // ensembl // 11 // --- /// FGENESH0000000…
245532_at	-0.183125	0.372721	10.8025	10.3474	10.5639	10.4709	10.3387	10.3548	CYP97B3	AT4G15110	NP_193247	At4g15110 // 68417.t02189 cytochrome P450 97B3, putative (CYP97B3) identical to Cytochrome P450 97B3 (SP:O23365) [Arabidopsis thaliana] // tigr // 11 // --- /// AT4G15110.1 // cdna:known chromosome:TAIR10:4:8629773:8633055:-1 gene:AT4G15110 transcript:AT4G15110.1 description: Cytochrome P450 97B3, chloroplastic // ensembl // 11 // --- /// AY062675 // Arabidopsis thaliana cytochrome P450 (Z97337.3…
245533_at	-0.66008	0.00506079	8.12684	8.25761	8.30093	7.53198	7.53422	7.63893	CCT2	AT4G15130	NP_193249	At4g15130 // 68417.t02191 cholinephosphate cytidylyltransferase, putative / phosphorylcholine transferase, putative / CTP:phosphocholine cytidylyltransferase, putative strong similarity to CTP:phosphorylcholine cytidylyltransferase [Arabidopsis thaliana] GI:21668498; contains Pfam profile PF01467: Cytidylyltransferase; identical to cDNA AtCCT2 for CTP:phosphorylcholine cytidylyltransferase GI:216…
245534_at	-2.4024	9.6298e-05	7.66412	7.42923	7.51514	5.3891	4.79083	5.22137	AT4G15150	AT4G15150	NP_193251	At4g15150 // 68417.t02193 glycine-rich protein // tigr // 10 // --- /// AT4G15150.1 // cdna:known chromosome:TAIR10:4:8641672:8642278:-1 gene:AT4G15150 transcript:AT4G15150.1 description: glycine-rich protein // ensembl // 11 // --- /// NM_117604 // Arabidopsis thaliana glycine-rich protein mRNA, complete cds. // refseq // 11 // ---
245535_at	-0.0507375	0.806249	7.33944	7.69734	7.33808	7.48819	7.336	7.39846	AT4G15160 /// AT4G15165	---	NP_001154236 /// NP_001190735 /// NP_193252	At4g15160 // 68417.t02194 protease inhibitor/seed storage/lipid transfer protein (LTP) family protein similar to SP|Q00451|PRF1_LYCES 36.4 kDa proline-rich protein Lycopersicon esculentum, proline-rich cell wall protein [Medicago sativa] GI:3818416; contains Pfam profile PF00234 Protease inhibitor/seed storage/LTP family // tigr // 10 // --- /// FGENESH00000001637 // cdna:novel chromosome:TAIR10:…
245536_at	1.14506	0.00116647	4.9088	4.97914	5.13272	6.333	6.23488	5.88796	SDG2	AT4G15180	NP_193253	At4g15180 // 68417.t02195 SET domain-containing protein contains Pfam profile PF00856: SET domain // tigr // --- // chr4:8651998-8662587(+) /// AT4G15180.1 // cdna:known chromosome:TAIR10:4:8651406:8662587:1 gene:AT4G15180 transcript:AT4G15180.1 description: Histone-lysine N-methyltransferase ATXR3 // ensembl // --- // chr4:8651405-8662587(+) /// FGENESH00000001482 // cdna:novel chromosome:TAIR10…
245537_at	-0.133392	0.565575	3.15054	3.31942	3.14326	3.12379	2.75722	3.33204	FH3	AT4G15200	NP_001190736 /// NP_193255	AT4G15200.1 // cdna:known chromosome:TAIR10:4:8662992:8665759:-1 gene:AT4G15200 transcript:AT4G15200.1 description: formin 3 // ensembl // 11 // --- /// AT4G15200.2 // cdna:known chromosome:TAIR10:4:8662993:8665759:-1 gene:AT4G15200 transcript:AT4G15200.2 description: formin 3 // ensembl // 11 // --- /// FGENESH00000001533 // cdna:novel chromosome:TAIR10:4:8662993:8669357:-1 transcript:FGENESH000…
245538_at	0.380324	0.165268	3.92222	3.60325	4.21055	4.14723	4.15134	4.57842	FH3	AT4G15200	NP_001190736 /// NP_193255	At4g15200 // 68417.t02196 formin homology 2 domain-containing protein / FH2 domain-containing protein contains formin homology 2 domain, Pfam:PF02181 // tigr // 9 // --- /// AT4G15200.2 // cdna:known chromosome:TAIR10:4:8662993:8665759:-1 gene:AT4G15200 transcript:AT4G15200.2 description: formin 3 // ensembl // 10 // --- /// FJ415316 // Arabidopsis thaliana formin 3 mRNA, complete cds. // gb // 9…
245539_at	-0.0579033	0.902441	4.11402	5.3043	4.32965	4.27665	5.0124	4.28522	PDR2	AT4G15230	NP_193258	AK117203 // Arabidopsis thaliana At4g15230 mRNA for putative ABC transporter, complete cds, clone: RAFL16-75-G10. // gb // 9 // --- /// At4g15230 // 68417.t02199 ABC transporter family protein similar to pleiotropic drug resistance like protein [Nicotiana tabacum] GI:20522008, PDR5-like ABC transporter [Spirodela polyrhiza] GI:1514643; contains Pfam profile PF00005: ABC transporter // tigr // 10 …
245540_at	-1.94466	0.00332896	6.95625	8.06947	8.46404	5.838	5.91917	5.89861	PDR2	AT4G15230	NP_193258	AK117203 // Arabidopsis thaliana At4g15230 mRNA for putative ABC transporter, complete cds, clone: RAFL16-75-G10. // gb // 11 // --- /// At4g15230 // 68417.t02199 ABC transporter family protein similar to pleiotropic drug resistance like protein [Nicotiana tabacum] GI:20522008, PDR5-like ABC transporter [Spirodela polyrhiza] GI:1514643; contains Pfam profile PF00005: ABC transporter // tigr // 10…
245541_at	0.49614	0.0242483	5.4087	5.40098	5.34669	5.70522	5.8883	6.05127	AT4G15240	AT4G15240	NP_193259	At4g15240 // 68417.t02202 fringe-related protein + weak similarity to Fringe [Schistocerca gregaria](GI:6573138);Fringe encodes an extracellular protein that regulates Notch signalling. // tigr // 11 // --- /// AT4G15240.1 // cdna:known chromosome:TAIR10:4:8703075:8705378:-1 gene:AT4G15240 transcript:AT4G15240.1 description: Protein of unknown function (DUF604) // ensembl // --- // chr4:8703074-8…
245542_at	0.834711	0.0351874	3.04628	3.2863	3.33259	3.54596	4.62349	3.99986	AT4G15250	AT4G15250	NP_193260	At4g15250 // 68417.t02203 zinc finger (B-box type) family protein // tigr // 11 // --- /// AT4G15250.1 // cdna:known chromosome:TAIR10:4:8709942:8711108:-1 gene:AT4G15250 transcript:AT4G15250.1 description: Putative zinc finger protein CONSTANS-LIKE 11 // ensembl // 11 // --- /// FGENESH00000001668 // cdna:novel chromosome:TAIR10:4:8709942:8711106:-1 transcript:FGENESH00000001668 description: // …
245543_at	-0.199589	0.43177	6.06965	6.71919	6.29034	6.32937	6.12306	6.02798	AT4G15260	AT4G15260	NP_193261	AK117753 // Arabidopsis thaliana At4g15260 mRNA for putative glucosyltransferase, complete cds, clone: RAFL17-44-B21. // gb // 11 // --- /// At4g15260 // 68417.t02204 UDP-glucoronosyl/UDP-glucosyl transferase family protein contains Pfam profile: PF00201 UDP-glucoronosyl and UDP-glucosyl transferase // tigr // 11 // --- /// AT4G15260.1 // cdna:known chromosome:TAIR10:4:8713689:8715339:1 gene:AT4G…
245544_at	-0.14653	0.48151	5.8369	5.52538	5.34858	5.42932	5.42742	5.41452	AT4G15270	AT4G15270	NP_193262	At4g15270 // 68417.t02205 glucosyltransferase-related contains some similarity to glucosyltransferase GI:14349251 from [Nicotiana tabacum] // tigr // 11 // --- /// AT4G15270.1 // cdna:known chromosome:TAIR10:4:8716601:8717796:-1 gene:AT4G15270 transcript:AT4G15270.1 description: glucosyltransferase-related // ensembl // 11 // --- /// FGENESH00000001568 // cdna:novel chromosome:TAIR10:4:8716803:87…
245545_at	-0.255387	0.29646	4.78889	4.62207	5.22585	4.61927	4.49525	4.75613	UGT71B5	AT4G15280	NP_193263	At4g15280 // 68417.t02206 UDP-glucoronosyl/UDP-glucosyl transferase family protein contains Pfam profile: PF00201 UDP-glucoronosyl and UDP-glucosyl transferase // tigr // 11 // --- /// AT4G15280.1 // cdna:known chromosome:TAIR10:4:8719182:8720618:1 gene:AT4G15280 transcript:AT4G15280.1 description: UDP-glycosyltransferase 71B5 // ensembl // 11 // --- /// FGENESH00000001628 // cdna:novel chromosom…
245546_at	-0.204883	0.468031	5.22144	4.4228	4.86125	4.45456	4.68918	4.7471	ATCSLB05	AT4G15290	NP_193264	AK227722 // Arabidopsis thaliana mRNA for cellulose synthase like protein, complete cds, clone: RAFL14-30-L07. // gb // 11 // --- /// At4g15290 // 68417.t02207 cellulose synthase family protein similar to Zea mays cellulose synthase-5 [gi:9622882], -4 [gi:9622880] // tigr // 11 // --- /// AT4G15290.1 // cdna:known chromosome:TAIR10:4:8721487:8726669:-1 gene:AT4G15290 transcript:AT4G15290.1 descri…
245547_at	-2.20856	0.00754299	5.11342	7.02145	6.9094	3.88794	4.4103	4.12034	CYP702A2	AT4G15300	NP_193265	At4g15300 // 68417.t02208 cytochrome P450 family protein similar to Cytochrome P450 90C1 (ROTUNDIFOLIA3) (SP:Q9M066) [Arabidopsis thaliana]; contains Pfam profile: PF00067: Cytochrome P450 // tigr // 11 // --- /// AT4G15300.1 // cdna:known chromosome:TAIR10:4:8730723:8732748:-1 gene:AT4G15300 transcript:AT4G15300.1 description: cytochrome P450, family 702, subfamily A, polypeptide 2 // ensembl //…
245548_at	-0.188395	0.483923	3.62397	4.20414	3.5273	3.514	3.49616	3.78007	CYP702A3	AT4G15310	NP_193266	At4g15310 // 68417.t02209 cytochrome P450-related contains weak similarity to Pfam profile: PF00067: Cytochrome P450 // tigr // 9 // --- /// AT4G15310.1 // cdna:known chromosome:TAIR10:4:8736721:8740047:1 gene:AT4G15310 transcript:AT4G15310.1 description: cytochrome P450, family 702, subfamily A, polypeptide 3 // ensembl // 9 // --- /// FGENESH00000001438 // cdna:novel chromosome:TAIR10:4:8737498…
245549_at	0.358556	0.140647	3.82395	3.61831	3.48019	4.16225	3.69402	4.14184	ATCSLB06	AT4G15320	NP_193267	At4g15320 // 68417.t02210 cellulose synthase family protein similar to Zea mays cellulose synthase-5 [gi:9622882], -2 [gi:9622876], -1 [gi:9622874] // tigr // 10 // --- /// AT4G15320.1 // cdna:known chromosome:TAIR10:4:8742639:8747981:-1 gene:AT4G15320 transcript:AT4G15320.1 description: cellulose synthase-like B6 // ensembl // 11 // --- /// NM_117620 // Arabidopsis thaliana cellulose synthase-li…
245550_at	-0.804889	0.143088	6.27301	4.6378	4.76569	4.21621	4.47749	4.56813	CYP705A1	AT4G15330	NP_193268	AK228903 // Arabidopsis thaliana mRNA for cytochrome P450 like protein, complete cds, clone: RAFL16-22-J01. // gb // 11 // --- /// At4g15330 // 68417.t02211 cytochrome P450 family protein // tigr // 11 // --- /// AT4G15330.1 // cdna:known chromosome:TAIR10:4:8751387:8753157:-1 gene:AT4G15330 transcript:AT4G15330.1 description: cytochrome P450, family 705, subfamily A, polypeptide 1 // ensembl // …
245551_at	-1.34505	0.00169714	5.20035	4.55024	5.26617	3.73117	3.56928	3.68115	CYP705A2	AT4G15350	NP_193270	At4g15350 // 68417.t02213 cytochrome P450 family protein contains Pfam profile: PF00067 cytochrome P450 // tigr // 11 // --- /// AT4G15350.1 // cdna:known chromosome:TAIR10:4:8762953:8764594:1 gene:AT4G15350 transcript:AT4G15350.1 description: cytochrome P450, family 705, subfamily A, polypeptide 2 // ensembl // 11 // --- /// AY133719 // Arabidopsis thaliana clone C103192 putative cytochrome P450…
245552_at	0.0860117	0.653503	3.33572	3.27864	3.28229	3.51219	3.17268	3.46981	CYP705A3	AT4G15360	NP_193271	At4g15360 // 68417.t02214 cytochrome P450 family protein // tigr // 11 // --- /// AT4G15360.1 // cdna:known chromosome:TAIR10:4:8770185:8771899:1 gene:AT4G15360 transcript:AT4G15360.1 description: cytochrome P450, family 705, subfamily A, polypeptide 3 // ensembl // 11 // --- /// FGENESH00000001691 // cdna:novel chromosome:TAIR10:4:8770185:8771852:1 transcript:FGENESH00000001691 description: // e…
245553_at	0.242597	0.237446	4.22252	3.82495	4.00008	4.20402	4.17742	4.39391	BARS1	AT4G15370	NP_193272	At4g15370 // 68417.t02215 pentacyclic triterpene synthase, putative similar to pentacyclic triterpene synthase [gi:6650208] [PMID:11247608] // tigr // 11 // --- /// AT4G15370.1 // cdna:known chromosome:TAIR10:4:8773786:8779685:-1 gene:AT4G15370 transcript:AT4G15370.1 description: Baruol synthase // ensembl // 11 // --- /// FGENESH00000001449 // cdna:novel chromosome:TAIR10:4:8773786:8781243:-1 tr…
245554_at	0.773804	0.0153871	4.91134	4.43079	4.4803	5.18237	5.28235	5.67912	CYP705A4	AT4G15380	NP_193273	AK229935 // Arabidopsis thaliana mRNA for cytochrome P450 like protein, complete cds, clone: RAFL22-32-A20. // gb // 11 // --- /// At4g15380 // 68417.t02216 cytochrome P450 family protein similar to CYTOCHROME P450 93A3 (P450 CP5) (SP:O81973) [Glycine max] // tigr // 11 // --- /// AT4G15380.1 // cdna:known chromosome:TAIR10:4:8788739:8790444:1 gene:AT4G15380 transcript:AT4G15380.1 description: cy…
245555_at	0.992299	0.034635	9.29259	8.25692	8.0026	9.39402	9.58392	9.55106	AT4G15390	AT4G15390	NP_193274	AK230267 // Arabidopsis thaliana mRNA for HSR201 like protein, complete cds, clone: RAFL23-28-B09. // gb // 11 // --- /// At4g15390 // 68417.t02217 transferase family protein similar to alcohol acyltransferase [Fragaria x ananassa][GI:10121328][PMID:10810141], deacetylvindoline 4-O-acetyltransferase [Catharanthus roseus][GI:4091808][PMID:9681034] // tigr // 11 // --- /// AT4G15390.1 // cdna:known…
245556_at	-0.777869	0.231918	5.7209	3.99076	3.59232	3.51314	3.642	3.81523	AT4G15400	AT4G15400	NP_193275	At4g15400 // 68417.t02220 transferase family protein similar to deacetylvindoline 4-O-acetyltransferase [Catharanthus roseus][GI:4091808][PMID:9681034], benzylalcohol acetyltransferase [Clarkia breweri][GI:6166336][PMID:10588064] // tigr // 11 // --- /// AT4G15400.1 // cdna:known chromosome:TAIR10:4:8811928:8813478:-1 gene:AT4G15400 transcript:AT4G15400.1 description: HXXXD-type acyl-transferase …
245557_at	-0.114081	0.714998	8.91937	9.3674	8.42283	8.77684	8.8757	8.71483	PUX5	AT4G15410	NP_567463	At4g15410 // 68417.t02221 UBX domain-containing protein low similarity to XY40 protein [Rattus norvegicus] GI:2547025; contains Pfam profile PF00789: UBX domain // tigr // 11 // --- /// AT4G15410.1 // cdna:known chromosome:TAIR10:4:8814801:8816805:1 gene:AT4G15410 transcript:AT4G15410.1 description: Plant UBX domain-containing protein 5 // ensembl // 11 // --- /// AY050766 // Arabidopsis thaliana…
245558_at	-0.779337	0.016852	5.96753	5.37935	6.0887	5.11752	5.04567	4.93438	AT4G15430	AT4G15430	NP_001154237 /// NP_193278	At4g15430 // 68417.t02225 early-responsive to dehydration protein-related / ERD protein-related similar to ERD4 protein (early-responsive to dehydration stress) [Arabidopsis thaliana] GI:15375406; contains Pfam profile PF02714: Domain of unknown function DUF221 // tigr // 9 // --- /// AT4G15430.1 // cdna:known chromosome:TAIR10:4:8827876:8831504:1 gene:AT4G15430 transcript:AT4G15430.1 description…
245559_at	0.828375	0.00470936	3.66127	4.01648	4.05332	4.63667	4.87901	4.70051	AT4G15460	AT4G15460	NP_193281	At4g15460 // 68417.t02228 glycine-rich protein // tigr // 11 // --- /// AT4G15460.1 // cdna:known chromosome:TAIR10:4:8841420:8841866:-1 gene:AT4G15460 transcript:AT4G15460.1 description: glycine-rich protein // ensembl // 11 // --- /// NM_117635 // Arabidopsis thaliana glycine-rich protein mRNA, complete cds. // refseq // 11 // ---
245560_at	-1.07993	0.00158469	6.99825	7.24823	7.24355	5.96089	5.94803	6.34132	UGT84A1	AT4G15480	NP_193283	At4g15480 // 68417.t02231 UDP-glucoronosyl/UDP-glucosyl transferase family protein contains Pfam profile: PF00201 UDP-glucoronosyl and UDP-glucosyl transferase // tigr // 11 // --- /// AT4G15480.1 // cdna:known chromosome:TAIR10:4:8848801:8850516:-1 gene:AT4G15480 transcript:AT4G15480.1 description: UDP-glycosyltransferase 84A1 // ensembl // 11 // --- /// BT002014 // Arabidopsis thaliana indole-3…
245561_at	-0.50339	0.0219188	7.06706	6.8462	6.79461	6.34533	6.49864	6.35373	UGT84A4	AT4G15500	NP_193285	AK229801 // Arabidopsis thaliana mRNA for indole-3-acetate beta-glucosyltransferase like protein, complete cds, clone: RAFL21-84-C22. // gb // 11 // --- /// At4g15500 // 68417.t02233 UDP-glucoronosyl/UDP-glucosyl transferase family protein contains Pfam profile: PF00201 UDP-glucoronosyl and UDP-glucosyl transferase // tigr // 11 // --- /// AT4G15500.1 // cdna:known chromosome:TAIR10:4:8856988:885…
245562_at	1.11016	0.0255848	6.87596	8.27528	7.79655	8.85332	8.69712	8.72781	AT4G15520	AT4G15520	NP_193287	AK117406 // Arabidopsis thaliana At4g15520 mRNA for OBP33pep like protein, complete cds, clone: RAFL17-01-C11. // gb // 11 // --- /// At4g15520 // 68417.t02235 tRNA/rRNA methyltransferase (SpoU) family protein similar to SP|P19396 tRNA (Guanosine-2'-O-)-methyltransferase (EC 2.1.1.34) {Escherichia coli O157:H7}; contains Pfam profile PF00588: SpoU rRNA Methylase (RNA methyltransferase, TrmH) fami…
245563_at	-1.79583	0.000606282	7.03557	6.22063	6.35977	4.80101	4.72388	4.7036	CIPK4	AT4G14580	NP_193194	At4g14580 // 68417.t02120 CBL-interacting protein kinase 4 (CIPK4) identical to CBL-interacting protein kinase 4 [Arabidopsis thaliana] gi|13249503|gb|AAG01367; identical to cDNA calcineurin B-like (CBL) interacting protein kinase 4 (CIPK4) GI:13249502 // tigr // 11 // --- /// AT4G14580.1 // cdna:known chromosome:TAIR10:4:8367887:8369167:-1 gene:AT4G14580 transcript:AT4G14580.1 description: CBL-i…
245564_at	-0.249667	0.304992	5.5374	5.69098	6.07653	5.30286	5.65536	5.59769	emb2739	AT4G14590	NP_193195	At4g14590 // 68417.t02121 expressed protein // tigr // 11 // --- /// AT4G14590.1 // cdna:known chromosome:TAIR10:4:8374391:8375962:1 gene:AT4G14590 transcript:AT4G14590.1 description: embryo defective 2739 // ensembl // 11 // --- /// NM_117539 // Arabidopsis thaliana protein EMBRYO DEFECTIVE 2739 mRNA, complete cds. // refseq // 11 // ---
245565_at	-1.03056	0.011516	7.54896	7.56792	8.04097	6.66949	7.12545	6.27122	AT4G14605	AT4G14605	NP_567435	At4g14605 // 68417.t02123 mitochondrial transcription termination factor-related / mTERF-related contains Pfam profile PF02536: mTERF // tigr // 11 // --- /// AT4G14605.1 // cdna:known chromosome:TAIR10:4:8378429:8380714:1 gene:AT4G14605 transcript:AT4G14605.1 description: Mitochondrial transcription termination factor family protein // ensembl // 10 // --- /// FGENESH00000001590 // cdna:novel ch…
245566_at	-0.944187	0.0040667	4.67333	5.02229	5.00074	4.21825	3.89182	3.75372	---	---	---	At4g14610 // 68417.t02124 pseudogene, disease resistance protein (CC-NBS-LRR class), putative domain signature CC-NBS-LRR exists, suggestive of a disease resistance protein.; blastp match of 45% identity and 2.2e-162 P-value to GP|24461866|gb|AAN62353.1|AF506028_20|AF506028 NBS-LRR type disease resistance protein {Poncirus trifoliata} // tigr // 11 // --- /// AT4G14610.1 // cdna:pseudogene chromo…
245567_at	-1.20514	0.0673445	6.19873	5.06245	4.07764	4.06742	3.80405	3.85194	GLP9	AT4G14630	NP_193199	AK221538 // Arabidopsis thaliana mRNA for germin precursor oxalate oxidase, complete cds, clone: RAFL07-71-B10. // gb // 11 // --- /// At4g14630 // 68417.t02127 germin-like protein (GLP9) identical to germin-like protein subfamily 1 member 8 [SP|Q9LEA7] // tigr // 10 // --- /// AT4G14630.1 // cdna:known chromosome:TAIR10:4:8392841:8393813:1 gene:AT4G14630 transcript:AT4G14630.1 description: Germi…
245568_at	-0.539646	0.198148	4.94069	5.51724	4.20687	4.59211	4.13561	4.31815	AT4G14650	AT4G14650	NP_193201	At4g14650 // 68417.t02129 expressed protein // tigr // 11 // --- /// AT4G14650.1 // cdna:known chromosome:TAIR10:4:8400574:8402911:-1 gene:AT4G14650 transcript:AT4G14650.1 description: unknown protein\x3b FUNCTIONS IN\x3a molecular_function unknown\x3b INVOLVED IN\x3a N-terminal protein myristoylation\x3b EXPRESSED IN\x3a 6 plant structures\x3b EXPRESSED DURING\x3a petal differentiation and expan…
245569_at	-0.935355	0.00315119	8.82783	8.72246	8.97702	7.63559	8.07613	8.00952	NRPE7	AT4G14660	NP_193202	At4g14660 // 68417.t02130 RNA polymerase Rpb7 N-terminal domain-containing protein similar to SP|P52433 DNA-directed RNA polymerase II 19 kDa polypeptide (EC 2.7.7.6) (RPB7) {Rattus norvegicus}; contains Pfam profile PF03876: RNA polymerase Rpb7, N-terminal domain // tigr // 11 // --- /// AT4G14660.1 // cdna:known chromosome:TAIR10:4:8406335:8407845:-1 gene:AT4G14660 transcript:AT4G14660.1 descri…
245570_at	0.331581	0.218235	4.4664	4.9169	4.2755	4.73355	4.79815	5.12185	CLPB2	AT4G14670	NP_567437	At4g14670 // 68417.t02131 heat shock protein 101, putative / HSP101, putative similar to heat shock protein 101 GI:6715468 GB:AAF26423 from [Arabidopsis thaliana] // tigr // 10 // --- /// AT4G14670.1 // cdna:known chromosome:TAIR10:4:8410054:8412557:1 gene:AT4G14670 transcript:AT4G14670.1 description: Putative chaperone protein ClpB2, chloroplastic // ensembl // 11 // --- /// FGENESH00000001648 /…
245571_at	-2.16533	4.41351e-05	6.88637	6.87402	6.99083	4.69314	4.71104	4.85104	AT4G14695	AT4G14695	NP_001078389 /// NP_567439	AT4G14695.1 // cdna:known chromosome:TAIR10:4:8419799:8420998:1 gene:AT4G14695 transcript:AT4G14695.1 description: Mitochondrial pyruvate carrier 2 // ensembl // 11 // --- /// AY133695 // Arabidopsis thaliana clone C103182 putative light induced protein (At4g14695) mRNA, complete cds. // gb // 11 // --- /// NM_117552 // Arabidopsis thaliana uncharacterized protein mRNA, complete cds. // refseq //…
245572_at	-0.285033	0.337261	7.22628	7.17621	7.95296	7.01375	7.31039	7.17621	PPD2	AT4G14720	NP_193208	AK117854 // Arabidopsis thaliana At4g14720 mRNA for unknown protein, complete cds, clone: RAFL19-01-L19. // gb // 10 // --- /// At4g14720 // 68417.t02139 expressed protein // tigr // 10 // --- /// AT4G14720.1 // cdna:known chromosome:TAIR10:4:8431973:8435075:-1 gene:AT4G14720 transcript:AT4G14720.1 description: Protein TIFY 4B // ensembl // 10 // --- /// FGENESH00000001506 // cdna:novel chromosom…
245573_at	0.661398	0.0219688	3.80381	3.78426	4.12879	4.40436	4.41672	4.87997	AT4G14730	---	NP_193209	At4g14730 // 68417.t02140 transmembrane protein-related low similarity to transmembrane protein OTMP [Ovis aries] GI:9965379 // tigr // 11 // --- /// BT010801 // Arabidopsis thaliana At4g14730 mRNA, complete cds. // gb // 11 // --- /// BT011269 // Arabidopsis thaliana At4g14730 gene, complete cds. // gb // 11 // --- /// FGENESH00000001585 // cdna:novel chromosome:TAIR10:4:8448607:8450001:1 transc…
245574_at	-0.551084	0.116226	5.7405	6.37116	6.11966	5.02307	5.76602	5.78897	IQD19	AT4G14750	NP_193211	At4g14750 // 68417.t02144 calmodulin-binding family protein contains Pfam profile PF00612: IQ calmodulin-binding motif // tigr // 11 // --- /// AT4G14750.1 // cdna:known chromosome:TAIR10:4:8470381:8472187:1 gene:AT4G14750 transcript:AT4G14750.1 description: IQ-domain 19 // ensembl // 11 // --- /// FGENESH00000001595 // cdna:novel chromosome:TAIR10:4:8470449:8471903:1 transcript:FGENESH0000000159…
245575_at	-1.36989	0.00114197	7.43178	7.35479	6.88217	5.73608	5.73006	6.09294	AT4G14760	AT4G14760	NP_193212	At4g14760 // 68417.t02145 M protein repeat-containing protein contains Pfam profile: PF02370 M protein repeat // tigr // 11 // --- /// AT4G14760.1 // cdna:known chromosome:TAIR10:4:8475457:8481094:1 gene:AT4G14760 transcript:AT4G14760.1 description: Protein NETWORKED 1B // ensembl // 11 // --- /// FGENESH00000001608 // cdna:novel chromosome:TAIR10:4:8475718:8481094:1 transcript:FGENESH00000001608…
245576_at	-0.530569	0.0400681	9.18026	8.61843	8.90022	8.29846	8.48676	8.32199	TCX2	AT4G14770	NP_193213	At4g14770 // 68417.t02146 tesmin/TSO1-like CXC domain-containing protein similar to CXC domain containing TSO1-like protein 1 (SOL1) [Arabidopsis thaliana] GI:7767427, CXC domain protein TSO1 [Arabidopsis thaliana] GI:7767425; contains Pfam profile PF03638: Tesmin/TSO1-like CXC domain // tigr // 10 // --- /// AT4G14770.1 // cdna:known chromosome:TAIR10:4:8481370:8484825:-1 gene:AT4G14770 transcri…
245577_at	1.58695	0.00169866	4.6427	4.79428	4.52559	5.69056	6.39204	6.64082	AT4G14780	AT4G14780	NP_193214	AK118177 // Arabidopsis thaliana At4g14780 mRNA for kinase like protein, complete cds, clone: RAFL19-49-L08. // gb // 11 // --- /// AT4G14780.1 // cdna:known chromosome:TAIR10:4:8492832:8494591:1 gene:AT4G14780 transcript:AT4G14780.1 description: Protein kinase superfamily protein // ensembl // 11 // --- /// BT006041 // Arabidopsis thaliana clone U50806 putative kinase (At4g14780) mRNA, complete …
245578_at	2.10637	0.000306735	4.54757	3.87941	3.96686	6.00958	6.20493	6.49845	ATSUV3	AT4G14790	NP_193215	AK229714 // Arabidopsis thaliana mRNA for RNA helicase like protein, complete cds, clone: RAFL21-29-C15. // gb // 10 // --- /// At4g14790 // 68417.t02148 ATP-dependent RNA helicase, mitochondrial (SUV3) identical to mitochondrial RNA helicase [Arabidopsis thaliana] GI:5823579; contains Pfam profile PF00271: Helicase conserved C-terminal domain // tigr // 10 // --- /// AT4G14790.1 // cdna:known ch…
245579_at	-0.293606	0.188291	3.89562	4.05966	4.291	3.66645	3.69158	4.00742	AT4G14810	AT4G14810	NP_567444	At4g14810 // 68417.t02151 hypothetical protein // tigr // 10 // --- /// AT4G14810.1 // cdna:known chromosome:TAIR10:4:8504145:8504509:1 gene:AT4G14810 transcript:AT4G14810.1 description: unknown protein\x3b Has 30201 Blast hits to 17322 proteins in 780 species\x3a Archae - 12\x3b Bacteria - 1396\x3b Metazoa - 17338\x3b Fungi - 3422\x3b Plants - 5037\x3b Viruses - 0\x3b Other Eukaryotes - 2996 (so…
245580_at	-1.05388	0.00395218	5.92909	5.48617	6.1053	4.67518	4.68167	5.00207	AT4G14820	AT4G14820	NP_193218	At4g14820 // 68417.t02153 pentatricopeptide (PPR) repeat-containing protein contains Pfam profile PF01535: PPR repeat // tigr // 11 // --- /// AT4G14820.1 // cdna:known chromosome:TAIR10:4:8507794:8510038:-1 gene:AT4G14820 transcript:AT4G14820.1 description: Pentatricopeptide repeat-containing protein At4g14820 // ensembl // 11 // --- /// FGENESH00000001684 // cdna:novel chromosome:TAIR10:4:85077…
245581_at	-1.5211	0.00234162	6.21982	6.61823	6.87585	5.39329	5.16788	4.58942	AT4G14840	AT4G14840	NP_193220	At4g14840 // 68417.t02155 expressed protein // tigr // 11 // --- /// AT4G14840.1 // cdna:known chromosome:TAIR10:4:8511487:8513727:-1 gene:AT4G14840 transcript:AT4G14840.1 description: unknown protein\x3b BEST Arabidopsis thaliana protein match is\x3a unknown protein (TAIR\x3aAT3G22520.1)\x3b Has 1681 Blast hits to 1532 proteins in 283 species\x3a Archae - 19\x3b Bacteria - 179\x3b Metazoa - 579\…
245582_at	-2.06152	0.000378928	6.62563	6.85554	7.19498	5.22095	4.51782	4.75281	LOI1	AT4G14850	NP_193221	At4g14850 // 68417.t02156 pentatricopeptide (PPR) repeat-containing protein contains INTERPRO:IPR002885 PPR repeats // tigr // 10 // --- /// AT4G14850.1 // cdna:known chromosome:TAIR10:4:8513859:8516360:1 gene:AT4G14850 transcript:AT4G14850.1 description: Pentatricopeptide repeat-containing protein At4g14850 // ensembl // 11 // --- /// BT010464 // Arabidopsis thaliana At4g14850 gene, complete cds…
245583_at	-0.812149	0.0127494	8.10812	7.957	8.40853	7.25586	7.6756	7.10574	AT4G14920	AT4G14920	NP_193228	At4g14920 // 68417.t02164 PHD finger transcription factor, putative // tigr // 10 // --- /// AT4G14920.1 // cdna:known chromosome:TAIR10:4:8531043:8535842:-1 gene:AT4G14920 transcript:AT4G14920.1 description: Acyl-CoA N-acyltransferase with RING/FYVE/PHD-type zinc finger protein // ensembl // 10 // --- /// NM_117578 // Arabidopsis thaliana Acyl-CoA N-acyltransferase with RING/FYVE/PHD-type zinc f…
245584_at	-0.20849	0.334471	5.75157	5.41035	5.27171	5.33151	5.32598	5.15068	ATAO1	AT4G14940	NP_193230	At4g14940 // 68417.t02166 copper amine oxidase, putative highly similar to copper amine oxidase [Arabidopsis thaliana] gi|2654118|gb|AAB87690 // tigr // 11 // --- /// AT4G14940.1 // cdna:known chromosome:TAIR10:4:8541879:8544566:1 gene:AT4G14940 transcript:AT4G14940.1 description: amine oxidase 1 // ensembl // 11 // --- /// NM_117580 // Arabidopsis thaliana amine oxidase 1 mRNA, complete cds. // …
245585_at	-1.16888	0.00062712	6.6404	6.45384	6.70789	5.30181	5.42905	5.5646	AT4G14970	AT4G14970	NP_193233	At4g14970 // 68417.t02170 hypothetical protein // tigr // 10 // --- /// AT4G14970.1 // cdna:known chromosome:TAIR10:4:8553643:8561664:1 gene:AT4G14970 transcript:AT4G14970.1 description: unknown protein\x3b FUNCTIONS IN\x3a molecular_function unknown\x3b INVOLVED IN\x3a biological_process unknown\x3b LOCATED IN\x3a chloroplast\x3b EXPRESSED IN\x3a 14 plant structures\x3b EXPRESSED DURING\x3a 6 gr…
245586_at	-3.02164	0.011722	7.46745	10.0905	10.3345	6.99018	5.93866	5.89861	AT4G14980	AT4G14980	NP_193234	At4g14980 // 68417.t02171 DC1 domain-containing protein contains Pfam profile PF03107: DC1 domain // tigr // 11 // --- /// AT4G14980.1 // cdna:known chromosome:TAIR10:4:8561876:8563639:-1 gene:AT4G14980 transcript:AT4G14980.1 description: Cysteine/Histidine-rich C1 domain family protein // ensembl // 11 // --- /// BT023461 // Arabidopsis thaliana At4g14980 gene, complete cds. // gb // 11 // --- /…
245587_at	0.94423	0.0120857	5.2159	4.97785	4.54556	5.91446	6.13457	5.52296	AT4G15020	AT4G15020	NP_001154234 /// NP_193238	At4g15020 // 68417.t02175 expressed protein contains Pfam profile PF04937: Protein of unknown function (DUF 659) // tigr // 10 // --- /// AT4G15020.1 // cdna:known chromosome:TAIR10:4:8575409:8578688:1 gene:AT4G15020 transcript:AT4G15020.1 description: hAT transposon superfamily // ensembl // 9 // --- /// AT4G15020.2 // cdna:known chromosome:TAIR10:4:8575386:8578644:1 gene:AT4G15020 transcript:AT…
245588_at	0.304244	0.197831	6.34031	6.17719	6.68971	6.61316	6.61022	6.89657	AT4G15030	AT4G15030	NP_001154235 /// NP_193239	AT4G15030.1 // cdna:known chromosome:TAIR10:4:8578978:8581331:1 gene:AT4G15030 transcript:AT4G15030.1 description: CONTAINS InterPro DOMAIN/s\x3a Folate-sensitive fragile site protein Fra10Ac1 (InterPro\x3aIPR019129)\x3b Has 8455 Blast hits to 5700 proteins in 376 species\x3a Archae - 6\x3b Bacteria - 264\x3b Metazoa - 3820\x3b Fungi - 744\x3b Plants - 645\x3b Viruses - 76\x3b Other Eukaryot /...…
245589_at	-0.105434	0.607219	4.09811	4.26965	4.46864	4.02621	4.18732	4.30657	AT4G15040	AT4G15040	NP_567454	At4g15040 // 68417.t02177 subtilase family protein contains similarity to prepro-cucumisin GI:807698 from [Cucumis melo] // tigr // 9 // --- /// AT4G15040.1 // cdna:known chromosome:TAIR10:4:8581373:8584122:-1 gene:AT4G15040 transcript:AT4G15040.1 description: Subtilisin-like serine endopeptidase family protein // ensembl // 11 // --- /// FGENESH00000001495 // cdna:novel chromosome:TAIR10:4:85813…
245590_at	0.498131	0.0294766	2.84524	3.15816	3.21865	3.62224	3.49616	3.59805	AT4G15060	AT4G15060	NP_193242	At4g15060 // 68417.t02181 F-box protein-related contains weak similarity to F-box domain Pfam:PF00646 // tigr // 10 // --- /// AT4G15060.1 // cdna:known chromosome:TAIR10:4:8599035:8601761:1 gene:AT4G15060 transcript:AT4G15060.1 description: CONTAINS InterPro DOMAIN/s\x3a FBD (InterPro\x3aIPR013596), F-box domain, Skp2-like (InterPro\x3aIPR022364), FBD-like (InterPro\x3aIPR006566), Leucine-rich r…
245591_at	-0.535099	0.0398264	4.17196	4.02605	4.14657	3.8586	3.2752	3.60548	AT4G14530	AT4G14530	NP_193189	At4g14530 // 68417.t02115 hypothetical protein // tigr // 11 // --- /// AT4G14530.1 // cdna:known chromosome:TAIR10:4:8343476:8343883:-1 gene:AT4G14530 transcript:AT4G14530.1 description: BEST Arabidopsis thaliana protein match is\x3a AGAMOUS-like 97 (TAIR\x3aAT1G46408.1)\x3b Has 21 Blast hits to 21 proteins in 2 species\x3a Archae - 0\x3b Bacteria - 0\x3b Metazoa - 0\x3b Fungi - 0\x3b Plants - 2…
245592_at	-0.819977	0.190595	9.0564	7.42279	7.048	7.23791	6.99347	6.83587	NF-YB3	AT4G14540	NP_193190	AK117818 // Arabidopsis thaliana At4g14540 mRNA for putative CCAAT-binding transcription factor subunit A(CBF-A), complete cds, clone: RAFL18-01-N02. // gb // 11 // --- /// At4g14540 // 68417.t02116 CCAAT-box binding transcription factor subunit B (NF-YB) (HAP3 ) (AHAP3) family contains Pfam PF00808 : Histone-like transcription factor (CBF/NF-Y) and archaeal histone; similar to LEC1-like protein …
245593_at	0.727784	0.0397353	5.91911	6.18537	5.34087	6.3052	6.7737	6.54981	IAA14	AT4G14550	NP_193191	AF334718 // Arabidopsis thaliana IAA14 (At4g14550) mRNA, complete cds. // gb // 9 // --- /// AK228403 // Arabidopsis thaliana mRNA for IAA14, complete cds, clone: RAFL14-90-J08. // gb // 9 // --- /// AK318827 // Arabidopsis thaliana AT4G14550 mRNA, complete cds, clone: RAFL14-50-K06. // gb // 10 // --- /// At4g14550 // 68417.t02117 auxin-responsive AUX/IAA family protein identical to IAA14 (GI:97…
245594_at	1.46558	0.000265448	5.27322	5.4336	5.04254	6.71617	6.67091	6.75904	AT4G14570	AT4G14570	NP_193193	AB109759 // Arabidopsis thaliana aare mRNA for acylamino acid-releasing enzyme, complete cds. // gb // 10 // --- /// At4g14570 // 68417.t02119 acylaminoacyl-peptidase-related similar to Acylamino-acid-releasing enzyme (EC 3.4.19.1) (Acyl-peptide hydrolase) (APH) (Acylaminoacyl-peptidase) (Swiss-Prot:P13676) [Rattus norvegicus]; annotated with nonconsensus TT and CT acceptor splice sites. // tigr …
245595_at	0.894651	0.0257382	4.81118	5.14177	5.71441	5.78424	6.17174	6.39533	AT4G14170	AT4G14170	NP_193153	At4g14170 // 68417.t02073 pentatricopeptide (PPR) repeat-containing protein contains Pfam profile PF01535: PPR repeat // tigr // 11 // --- /// AT4G14170.1 // cdna:known chromosome:TAIR10:4:8176324:8178142:-1 gene:AT4G14170 transcript:AT4G14170.1 description: Pentatricopeptide repeat-containing protein At4g14170 // ensembl // 11 // --- /// BT015829 // Arabidopsis thaliana At4g14170 gene, complete …
245596_at	-1.09521	0.02311	4.65334	5.19153	5.86474	4.49218	4.04283	3.88897	AtPRD1	AT4G14180	NP_193154	At4g14180 // 68417.t02074 expressed protein ; expression supported by MPSS // tigr // 11 // --- /// AT4G14180.1 // cdna:known chromosome:TAIR10:4:8178330:8183515:1 gene:AT4G14180 transcript:AT4G14180.1 description: putative recombination initiation defect 1 // ensembl // 11 // --- /// FGENESH00000001571 // cdna:novel chromosome:TAIR10:4:8177900:8183515:1 transcript:FGENESH00000001571 description:…
245597_at	-1.37478	0.001227	8.52245	8.42458	9.10284	7.36569	7.33749	7.22235	AT4G14190	AT4G14190	NP_193155	At4g14190 // 68417.t02075 pentatricopeptide (PPR) repeat-containing protein contains Pfam profile PF01535: PPR repeat // tigr // 11 // --- /// AT4G14190.1 // cdna:known chromosome:TAIR10:4:8183544:8185187:-1 gene:AT4G14190 transcript:AT4G14190.1 description: Pentatricopeptide repeat-containing protein At4g14190, chloroplastic // ensembl // 11 // --- /// FGENESH00000001689 // cdna:novel chromosome…
245598_at	-0.237915	0.403188	6.02332	6.10344	6.72966	6.27307	5.93767	5.93193	AT4G14200	AT4G14200	NP_193156	At4g14200 // 68417.t02076 expressed protein // tigr // 11 // --- /// AT4G14200.1 // cdna:known chromosome:TAIR10:4:8185370:8188783:-1 gene:AT4G14200 transcript:AT4G14200.1 description: Pentatricopeptide repeat (PPR) superfamily protein // ensembl // 9 // --- /// AY062513 // Arabidopsis thaliana Unknown protein (Z97335.29) mRNA, complete cds. // gb // 9 // --- /// BT002572 // Arabidopsis thaliana …
245599_at	0.740802	0.0043329	6.17833	6.25842	5.98637	6.95328	6.77168	6.92057	RHF1A	AT4G14220	NP_193158	AF428471 // Arabidopsis thaliana AT4g14220/dl3150w mRNA, complete cds. // gb // 11 // --- /// AK117968 // Arabidopsis thaliana At4g14220 mRNA for putative RING-H2 finger protein RHF1a, complete cds, clone: RAFL19-16-P06. // gb // 10 // --- /// At4g14220 // 68417.t02078 zinc finger (C3HC4-type RING finger) family protein contains Pfam profile: PF00097 zinc finger, C3HC4 type (RING finger) // tigr …
245600_at	-0.921116	0.00126232	8.48264	8.24037	8.3023	7.46512	7.40319	7.39366	AT4G14230	AT4G14230	NP_193159	At4g14230 // 68417.t02080 CBS domain-containing protein-related contains Pfam profile PF01595: Domain of unknown function // tigr // 11 // --- /// AT4G14230.1 // cdna:known chromosome:TAIR10:4:8200667:8203238:-1 gene:AT4G14230 transcript:AT4G14230.1 description: DUF21 domain-containing protein At4g14230 // ensembl // 11 // --- /// BT023429 // Arabidopsis thaliana At4g14230 gene, complete cds. // …
245601_at	1.75051	0.000388313	4.93013	4.71012	5.04254	6.30845	6.94282	6.68306	AT4G14240	AT4G14240	NP_001031633 /// NP_193160	AK175696 // Arabidopsis thaliana mRNA, complete cds, clone: RAFL22-22-L04. // gb // 10 // --- /// AK175756 // Arabidopsis thaliana mRNA, complete cds, clone: RAFL22-31-J09. // gb // 10 // --- /// AK176131 // Arabidopsis thaliana mRNA, complete cds, clone: RAFL22-94-C19. // gb // 10 // --- /// AK176768 // Arabidopsis thaliana mRNA, complete cds, clone: RAFL25-31-I24. // gb // 10 // --- /// At4g142…
245602_at	1.633	0.000495468	9.03204	9.59291	9.68305	11.0572	11.0671	11.0827	AT4G14270	AT4G14270	NP_001031634 /// NP_567425	AK118928 // Arabidopsis thaliana mRNA for unknown protein, complete cds, clone: RAFL21-26-K13. // gb // 11 // --- /// AK175489 // Arabidopsis thaliana mRNA, complete cds, clone: RAFL21-92-A21. // gb // 11 // --- /// At4g14270 // 68417.t02084 expressed protein // tigr // 11 // --- /// AT4G14270.1 // cdna:known chromosome:TAIR10:4:8218378:8219229:1 gene:AT4G14270 transcript:AT4G14270.1 description:…
245603_at	-1.9578	0.000388688	6.31763	6.87882	6.09884	4.31504	4.61378	4.49308	AT4G14280	AT4G14280	NP_193164	At4g14280 // 68417.t02085 hypothetical protein // tigr // --- // chr4:8222517-8225074(+) /// AT4G14280.1 // cdna:known chromosome:TAIR10:4:8222518:8225185:1 gene:AT4G14280 transcript:AT4G14280.1 description: ARM repeat superfamily protein // ensembl // --- // chr4:8222517-8225185(+) /// DQ446835 // Arabidopsis thaliana clone pENTR221-At4g14280 hypothetical protein (At4g14280) mRNA, complete cds. …
245604_at	-1.38265	0.00227091	6.62733	6.09628	6.10514	5.29351	4.66474	4.72254	AT4G14290	AT4G14290	NP_193165	At4g14290 // 68417.t02086 expressed protein contains Interpro entry IPR000379 // tigr // 9 // --- /// AT4G14290.1 // cdna:known chromosome:TAIR10:4:8225481:8230281:-1 gene:AT4G14290 transcript:AT4G14290.1 description: alpha/beta-Hydrolases superfamily protein // ensembl // 10 // --- /// FGENESH00000001722 // cdna:novel chromosome:TAIR10:4:8225547:8230057:-1 transcript:FGENESH00000001722 descripti…
245605_at	0.455304	0.0228749	8.86364	8.91926	8.74162	9.30879	9.32919	9.25246	AT4G14300	AT4G14300	NP_193166	AK226323 // Arabidopsis thaliana mRNA for ribonucleoprotein like protein, complete cds, clone: RAFL05-13-K22. // gb // 11 // --- /// At4g14300 // 68417.t02087 heterogeneous nuclear ribonucleoprotein, putative / hnRNP, putative // tigr // 11 // --- /// AT4G14300.1 // cdna:known chromosome:TAIR10:4:8231017:8233491:1 gene:AT4G14300 transcript:AT4G14300.1 description: Heterogeneous nuclear ribonucleo…
245606_at	0.837463	0.00655943	6.07929	6.34056	6.03231	6.87793	7.27517	6.81145	AT3G23390 /// AT4G14310 /// AT4G14320	AT4G14310 /// AT4G14320	NP_001190728 /// NP_188981 /// NP_193167 /// NP_193168 /// NP_849378	At4g14310 // 68417.t02088 peroxisomal membrane protein-related contains weak similarity to Peroxisomal membrane protein 2 (22 kDa peroxisomal membrane protein) (Swiss-Prot:P42925) [Mus musculus] // tigr // --- // chr4:8235149-8241999(-) /// AT4G14310.1 // cdna:known chromosome:TAIR10:4:8236759:8240324:-1 gene:AT4G14310 transcript:AT4G14310.1 description: Transducin/WD40 repeat-like superfamily pr…
245607_at	-1.89146	0.000496986	8.17471	8.46683	8.844	6.37004	6.92772	6.5134	AT4G14330	AT4G14330	NP_567426	AF320248 // Arabidopsis thaliana phragmoplast-associated kinesin-related protein 2 (PAKRP2) mRNA, complete cds. // gb // 11 // --- /// AK227746 // Arabidopsis thaliana mRNA for kinesin like protein, complete cds, clone: RAFL14-32-F22. // gb // 11 // --- /// At4g14330 // 68417.t02090 phragmoplast-associated kinesin-related protein 2 (PAKRP2) identical to cDNA phragmoplast-associated kinesin-relate…
245608_at	0.372807	0.263618	7.38219	6.83654	6.45472	6.97454	7.36138	7.45595	AT4G14350	AT4G14350	NP_001078388 /// NP_193171 /// NP_849380	At4g14350 // 68417.t02093 protein kinase family protein contains similarity to Swiss-Prot:O13310 serine/threonine-protein kinase orb6 [Schizosaccharomyces pombe] // tigr // 11 // --- /// AT4G14350.1 // cdna:known chromosome:TAIR10:4:8256086:8260787:-1 gene:AT4G14350 transcript:AT4G14350.1 description: AGC (cAMP-dependent, cGMP-dependent and protein kinase C) kinase family protein // ensembl // 11…
245609_at	-0.194088	0.242961	3.20181	3.33457	3.25044	3.05972	3.11074	3.03409	AT4G14368	AT4G14368	NP_001154232	AT4G14368.1 // cdna:known chromosome:TAIR10:4:8274170:8278810:-1 gene:AT4G14368 transcript:AT4G14368.1 description: Regulator of chromosome condensation (RCC1) family protein // ensembl // 10 // --- /// At4g14370 // 68417.t02096 disease resistance protein (TIR-NBS-LRR class), putative similar to zinc finger protein (GI:15811367) [Arabidopsis thaliana]; similar to TIR-NBS-LRR (GI:27466164) [Arabid…
245610_at	-0.788135	0.0143053	5.74493	5.21671	5.19973	4.40599	4.81744	4.57354	AT4G14380	AT4G14380	NP_193174	AK117377 // Arabidopsis thaliana At4g14380 mRNA for unknown protein, complete cds, clone: RAFL16-95-J07. // gb // 11 // --- /// At4g14380 // 68417.t02097 expressed protein // tigr // 11 // --- /// AT4G14380.1 // cdna:known chromosome:TAIR10:4:8285766:8286772:1 gene:AT4G14380 transcript:AT4G14380.1 description: unknown protein\x3b Has 22 Blast hits to 22 proteins in 8 species\x3a Archae - 0\x3b Ba…
245611_at	0.0833892	0.760474	5.30153	5.11354	4.59001	5.12959	4.9364	5.18927	AT4G14390	AT4G14390	NP_193175	At4g14390 // 68417.t02099 ankyrin repeat family protein contains Pfam profile: PF00023 ankyrin repeat // tigr // 11 // --- /// AT4G14390.1 // cdna:known chromosome:TAIR10:4:8289644:8292083:1 gene:AT4G14390 transcript:AT4G14390.1 description: Ankyrin repeat family protein // ensembl // 11 // --- /// NM_117518 // Arabidopsis thaliana ankyrin repeat-containing protein mRNA, complete cds. // refseq /…
245612_at	0.113766	0.632218	10.7918	11.1818	10.6008	10.8644	10.9578	11.0935	HCD1	AT4G14440	NP_193180	At4g14440 // 68417.t02104 enoyl-CoA hydratase/isomerase family protein low similarity to PhaB [Pseudomonas putida] GI:3253198, SP|P31551 Carnitine racemase {Escherichia coli}; contains Pfam profile PF00378 enoyl-CoA hydratase/isomerase family protein // tigr // 11 // --- /// AT4G14440.1 // cdna:known chromosome:TAIR10:4:8306745:8307753:-1 gene:AT4G14440 transcript:AT4G14440.1 description: Enoyl-C…
245613_at	0.207246	0.345639	3.97645	4.32863	4.28742	4.63467	4.31243	4.26714	ATBET12	---	NP_193181 /// NP_849384	FGENESH00000001678 // cdna:novel chromosome:TAIR10:4:8309573:8315965:1 transcript:FGENESH00000001678 description: // ensembl // 10 // --- /// NM_179053 // Arabidopsis thaliana Bet1-like SNARE 1-2 mRNA, complete cds. // refseq // --- // chr4:8310335-8312321(+)
245614_at	0.250639	0.179642	3.40123	3.47004	3.28283	3.78277	3.60247	3.52078	---	---	---	At4g14460 // 68417.t02107 copia-like retrotransposon family has a 4.2e-253 P-value blast match to GB:CAA72989 open reading frame 1 (Ty1_Copia-element) [Brassica oleracea] // tigr // 11 // --- /// AT4G14460.1 // cdna:pseudogene chromosome:TAIR10:4:8314078:8318830:1 gene:AT4G14460 transcript:AT4G14460.1 description: transposable element gene // ensembl // 11 // --- /// NONATHT002873 // Non-coding t…
245615_at	0.555741	0.0104365	3.67938	3.64075	3.76019	4.34647	4.19028	4.2108	---	---	---	At4g14470 // 68417.t02109 non-LTR retrotransposon family (LINE) has a 2.1e-25 P-value blast match to GB:AAB41224 ORF2 (LINE-element) [Rattus norvegicus] // tigr // 10 // --- /// AT4G14470.1 // cdna:pseudogene chromosome:TAIR10:4:8327626:8328633:1 gene:AT4G14470 transcript:AT4G14470.1 description: transposable element gene // ensembl // 10 // --- /// FGENESH00000001674 // cdna:novel chromosome:TAI…
245616_at	1.11469	0.0399873	5.29734	4.57078	3.68292	5.68443	5.43903	5.77166	AT4G14480	AT4G14480	NP_193184	At4g14480 // 68417.t02110 protein kinase family protein contains protein kinase domain, Pfam:PF00069 // tigr // 11 // --- /// AT4G14480.1 // cdna:known chromosome:TAIR10:4:8330081:8331544:-1 gene:AT4G14480 transcript:AT4G14480.1 description: Serine/threonine-protein kinase BLUS1 // ensembl // 11 // --- /// FGENESH00000001405 // cdna:novel chromosome:TAIR10:4:8330081:8333574:-1 transcript:FGENESH0…
245617_at	-0.219989	0.308627	5.74228	6.23086	5.89476	5.6941	5.67123	5.84259	AT4G14490	AT4G14490	NP_193185	At4g14490 // 68417.t02111 forkhead-associated domain-containing protein / FHA domain-containing protein contains Pfam domain, PF00498: forkhead-associated (FHA) domain // tigr // 11 // --- /// AT4G14490.1 // cdna:known chromosome:TAIR10:4:8332097:8333578:-1 gene:AT4G14490 transcript:AT4G14490.1 description: FHA domain-containing protein At4g14490 // ensembl // 11 // --- /// AY099748 // Arabidopsi…
245618_at	-1.1306	0.0033036	8.74883	8.07299	8.70194	7.3451	7.47795	7.30891	CFM3B	AT4G14510	NP_193187	At4g14510 // 68417.t02113 expressed protein contains Pfam domain, PF04581: Protein of unknown function (DUF578) // tigr // 10 // --- /// AT4G14510.1 // cdna:known chromosome:TAIR10:4:8337276:8341159:-1 gene:AT4G14510 transcript:AT4G14510.1 description: CRM family member 3B // ensembl // 11 // --- /// FGENESH00000001699 // cdna:novel chromosome:TAIR10:4:8337390:8341057:-1 transcript:FGENESH0000000…
245619_at	0.997502	0.00687645	5.58929	5.44103	4.86125	6.24145	6.45966	6.18297	AT4G13990	AT4G13990	NP_193135	At4g13990 // 68417.t02051 exostosin family protein contains Pfam profile: PF03016 exostosin family // tigr // 10 // --- /// AT4G13990.1 // cdna:known chromosome:TAIR10:4:8084395:8086095:1 gene:AT4G13990 transcript:AT4G13990.1 description: Exostosin family protein // ensembl // 10 // --- /// BT006172 // Arabidopsis thaliana clone C103172 unknown protein (At4g13990) mRNA, complete cds. // gb // 10 …
245620_at	-0.593439	0.136938	5.52226	6.54842	6.5204	5.8434	5.32294	5.64443	AT4G14050	AT4G14050	NP_193141	At4g14050 // 68417.t02057 pentatricopeptide (PPR) repeat-containing protein contains INTERPRO:IPR002885 PPR repeats // tigr // 9 // --- /// AT4G14050.1 // cdna:known chromosome:TAIR10:4:8103645:8105521:-1 gene:AT4G14050 transcript:AT4G14050.1 description: Pentatricopeptide repeat-containing protein At4g14050, mitochondrial // ensembl // 9 // --- /// FGENESH00000001711 // cdna:novel chromosome:TAI…
245621_at	-0.683434	0.0459528	9.50497	8.6529	9.03054	8.20842	8.30996	8.61973	AAE15	AT4G14070	NP_193143	AF503770 // Arabidopsis thaliana acyl-CoA synthetase-like protein mRNA, complete cds. // gb // 10 // --- /// AK221841 // Arabidopsis thaliana mRNA for A6 anther-specific protein, complete cds, clone: RAFL22-03-I09. // gb // 11 // --- /// At4g14070 // 68417.t02059 AMP-binding protein, putative similar to AMP-binding protein [gi:1617272] from Brassica napus; contains Pfam AMP-binding enzyme domain …
245622_at	-0.27574	0.295466	3.4188	3.9729	4.10878	3.48257	3.50422	3.68646	MEE48	AT4G14080	NP_193144	At4g14080 // 68417.t02060 glycosyl hydrolase family 17 protein / anther-specific protein (A6) identical to probable glucan endo-1,3-beta-glucosidase A6 precursor SP:Q06915 from [Arabidopsis thaliana] // tigr // 11 // --- /// AT4G14080.1 // cdna:known chromosome:TAIR10:4:8118537:8120358:-1 gene:AT4G14080 transcript:AT4G14080.1 description: Probable glucan endo-1,3-beta-glucosidase A6 // ensembl //…
245623_s_at	0.459827	0.124652	3.81086	4.13846	3.70396	4.77549	4.11292	4.14435	AT4G14096 /// AT4G14103	AT4G14096 /// AT4G14103	NP_001190724 /// NP_567421 /// NP_567422	At4g14096 // 68417.t02063 F-box family protein contains F-box domain Pfam:PF00646 // tigr // 9 // --- /// AT4G14096.1 // cdna:known chromosome:TAIR10:4:8124415:8126514:1 gene:AT4G14096 transcript:AT4G14096.1 description: F-box/LRR-repeat protein At4g14096 // ensembl // 11 // --- /// At4g14103 // 68417.t02064 F-box family protein contains F-box domain Pfam:PF00646 // tigr // 9 // --- /// AT4G14103…
245624_at	0.27812	0.792013	10.106	7.23441	6.81736	8.86341	8.13472	7.99397	AT4G14090	AT4G14090	NP_193146	AK226538 // Arabidopsis thaliana mRNA for glucosyltransferase like protein, complete cds, clone: RAFL07-09-K01. // gb // 9 // --- /// At4g14090 // 68417.t02062 UDP-glucoronosyl/UDP-glucosyl transferase family protein contains Pfam profile: PF00201 UDP-glucoronosyl and UDP-glucosyl transferase ;similar to UDP-glucose:anthocyanin 5-O-glucosyltransferase GI:4115563 from [Verbena x hybrida] // tigr /…
245625_at	1.44745	0.00209469	7.87976	8.33308	7.39471	9.27014	9.43521	9.24455	AT4G14160	AT4G14160	NP_193152 /// NP_849541 /// NP_974544	At4g14160 // 68417.t02071 transport protein, putative similar to Swiss-Prot:Q15436 protein transport protein Sec23A [Homo sapiens] // tigr // 10 // --- /// AT4G14160.1 // cdna:known chromosome:TAIR10:4:8167465:8173365:1 gene:AT4G14160 transcript:AT4G14160.1 description: Sec23/Sec24 protein transport family protein // ensembl // 11 // --- /// AT4G14160.2 // cdna:known chromosome:TAIR10:4:8167426:8…
245626_at	0.63212	0.0291914	10.2095	10.8506	10.6953	11.1019	11.3042	11.2456	AT1G56700	AT1G56700	NP_001077729 /// NP_001077730 /// NP_564721	At1g56700 // 68414.t05973 pyrrolidone-carboxylate peptidase family protein similar to Pyrrolidone-carboxylate peptidase (5-oxoprolyl- peptidase) (Pyroglutamyl-peptidase I) (PGP-I) (Pyrase). (Swiss-Prot:O73944) [Pyrococcus furiosus]; similar to Pyrrolidone-carboxylate peptidase (5-oxoprolyl- peptidase) (Pyroglutamyl-peptidase I) (PGP-I). (Swiss-Prot:O07883) [Thermococcus litoralis]; contains Pfam …
245627_at	1.20663	0.00685842	4.17868	4.25426	4.01155	5.94692	4.96812	5.14933	AtGolS2	AT1G56600	NP_176053	AB062849 // Arabidopsis thaliana AtGolS2 mRNA for galactinol synthase, complete cds. // gb // 11 // --- /// AF412094 // Arabidopsis thaliana At1g56600/F25P12_16 mRNA, complete cds. // gb // 11 // --- /// At1g56600 // 68414.t05961 galactinol synthase, putative similar to galactinol synthase, isoform GolS-1 GI:5608497 from [Ajuga reptans] // tigr // 10 // --- /// AT1G56600.1 // cdna:known chromosom…
245628_at	-1.17859	0.0226478	8.98583	8.40896	7.75465	7.62531	7.18123	6.80712	PAP1	AT1G56650	NP_176057	AF062908 // Arabidopsis thaliana putative transcription factor (MYB75) mRNA, complete cds. // gb // 11 // --- /// AK221639 // Arabidopsis thaliana mRNA for transcription factor, complete cds, clone: RAFL07-99-A21. // gb // 11 // --- /// At1g56650 // 68414.t05967 myb family transcription factor (MYB75) contains Pfam profile: PF00249 myb-like DNA-binding domain; identical to cDNA putative transcrip…
245629_at	1.71196	0.00723655	10.8006	12.0786	12.3058	13.3164	13.3949	13.6096	SVB	AT1G56580	NP_564720	At1g56580 // 68414.t05959 expressed protein contains Pfam profile PF04398: Protein of unknown function, DUF538 // tigr // 11 // --- /// AT1G56580.1 // cdna:known chromosome:TAIR10:1:21198259:21198956:-1 gene:AT1G56580 transcript:AT1G56580.1 description: Protein of unknown function, DUF538 // ensembl // 11 // --- /// AY058110 // Arabidopsis thaliana At1g56580/F25P12_18 mRNA, complete cds. // gb //…
245630_at	-0.460578	0.0516323	6.56261	6.59508	6.2759	6.06457	5.80655	6.18074	AT1G25360	AT1G25360	NP_173907	At1g25360 // 68414.t02822 pentatricopeptide (PPR) repeat-containing protein contains INTERPRO:IPR002885 PPR repeats // tigr // 11 // --- /// AT1G25360.1 // cdna:known chromosome:TAIR10:1:8894428:8896800:1 gene:AT1G25360 transcript:AT1G25360.1 description: Pentatricopeptide repeat-containing protein At1g25360 // ensembl // 11 // --- /// FGENESH00000011969 // cdna:novel chromosome:TAIR10:1:8894683:…
245631_at	0.300013	0.256025	9.77377	9.24591	9.1812	9.50207	9.69872	9.90012	OVA9	AT1G25350	NP_001185094 /// NP_173906	At1g25350 // 68414.t02821 glutamine-tRNA ligase, putative / glutaminyl-tRNA synthetase, putative / GlnRS, putative similar to tRNA-glutamine synthetase GI:2995454 from [Lupinus luteus] // tigr // 9 // --- /// AT1G25350.1 // cdna:known chromosome:TAIR10:1:8889110:8894258:-1 gene:AT1G25350 transcript:AT1G25350.1 description: glutamine-tRNA ligase, putative / glutaminyl-tRNA synthetase, putative / G…
245632_at	-0.164246	0.381349	7.38416	7.43094	7.23188	7.32666	7.02712	7.20046	ATRBL10	AT1G25290	NP_001185093 /// NP_173900	At1g25290 // 68414.t02815 rhomboid family protein contains PFAM domain PF01694, Rhomboid family // tigr // 9 // --- /// AT1G25290.1 // cdna:known chromosome:TAIR10:1:8867108:8869092:1 gene:AT1G25290 transcript:AT1G25290.1 description: RHOMBOID-like protein 10 // ensembl // 11 // --- /// AT1G25290.2 // cdna:known chromosome:TAIR10:1:8867108:8869092:1 gene:AT1G25290 transcript:AT1G25290.2 descripti…
245633_at	-0.0576355	0.740613	9.54012	9.39713	9.47837	9.32263	9.43771	9.48237	AtTLP10	AT1G25280	NP_001117353 /// NP_173899 /// NP_973909	AF487271 // Arabidopsis thaliana tubby-like protein TULP10 (TULP10) mRNA, complete cds. // gb // 11 // --- /// At1g25280 // 68414.t02814 F-box family protein / tubby family protein similar to Tubby protein homolog (SP:O88808) [Rattus norvegicus]; contains Pfam PF00646: F-box domain and Pfam PF01167: Tub family; // tigr // 11 // --- /// AT1G25280.1 // cdna:known chromosome:TAIR10:1:8863777:8866805…
245634_at	0.120208	0.608796	3.51269	3.40064	3.21484	3.46027	3.24232	3.78621	AT1G25270	AT1G25270	NP_173898	At1g25270 // 68414.t02812 nodulin MtN21 family protein similar to MtN21 GI:2598575 (root nodule development) from [Medicago truncatula] // tigr // 11 // --- /// AT1G25270.1 // cdna:known chromosome:TAIR10:1:8857726:8859909:1 gene:AT1G25270 transcript:AT1G25270.1 description: WAT1-related protein At1g25270 // ensembl // 11 // --- /// DQ056463 // Arabidopsis thaliana nodulin MtN21 family protein (A…
245635_at	-1.0791	0.00637105	5.60631	4.76448	5.08541	4.20157	4.10655	3.91077	AtIDD16	AT1G25250	NP_173896	AB493476 // Arabidopsis thaliana At1g25250 mRNA for hypothetical protein, partial cds, clone: RAAt1g25250. // gb // 11 // --- /// At1g25250 // 68414.t02810 zinc finger (C2H2 type) family protein contains zinc finger, C2H2 type, domain, PROSITE:PS00028 // tigr // 11 // --- /// AT1G25250.1 // cdna:known chromosome:TAIR10:1:8849549:8851612:1 gene:AT1G25250 transcript:AT1G25250.1 description: Protein…
245636_at	-2.26111	0.00382946	5.13752	6.92362	6.5178	4.0037	4.09443	3.69749	AT1G25240	AT1G25240	NP_173895	At1g25240 // 68414.t02809 epsin N-terminal homology (ENTH) domain-containing protein / clathrin assembly protein-related contains Pfam PF01417: ENTH domain. ENTH (Epsin N-terminal homology) domain; similar to clathrin assembly protein AP180 (GI:6492344) [Xenopus laevis] // tigr // 11 // --- /// AT1G25240.1 // cdna:known chromosome:TAIR10:1:8845231:8846493:1 gene:AT1G25240 transcript:AT1G25240.1 d…
245637_at	-2.00848	0.00908194	9.71595	7.81695	8.23386	6.92969	6.40798	6.40365	AT1G25230	AT1G25230	NP_173894	AK319115 // Arabidopsis thaliana AT1G25230 mRNA, complete cds, clone: RAFL24-07-G20. // gb // 11 // --- /// AT1G25230.1 // cdna:known chromosome:TAIR10:1:8840402:8842317:-1 gene:AT1G25230 transcript:AT1G25230.1 description: Purple acid phosphatase 4 // ensembl // 11 // --- /// AY069908 // Arabidopsis thaliana At1g25230/F4F7_8 mRNA, complete cds. // gb // 11 // --- /// AY141997 // Arabidopsis thal…
245638_s_at	-6.80665	1.2173e-05	12.3957	11.8597	12.3896	5.28981	5.893	5.04216	AT1G24822 /// AT1G24996 /// AT1G25097	AT1G24822 /// AT1G24996 /// AT1G25097	NP_173876 /// NP_173882 /// NP_173886	At1g24822 // 68414.t02786 expressed protein nearly identical to At1g24996, At1g25170, At1g25097; similar to ESTs dbj AV530941.1, dbj|AV530975.1, gb|BE037999.1, gb|BE037993.1, gb|AI995009.1, gb|AI099531.1, gb|N37906.1, gb|T76894.1 // tigr // 11 // --- /// AT1G24822.1 // cdna:known chromosome:TAIR10:1:8774997:8777882:-1 gene:AT1G24822 transcript:AT1G24822.1 description: unknown protein\x3b BEST Ara…
245639_at	0.390077	0.0415351	10.5948	10.5392	10.6872	10.917	11.065	11.0094	AT1G25260	AT1G25260	NP_564226	At1g25260 // 68414.t02811 acidic ribosomal protein P0-related contains similarity to 60S acidic ribosomal protein GI:5815233 from [Homo sapiens] // tigr // 9 // --- /// AT1G25260.1 // cdna:known chromosome:TAIR10:1:8853959:8855872:-1 gene:AT1G25260 transcript:AT1G25260.1 description: Ribosomal protein L10 family protein // ensembl // 11 // --- /// AY045969 // Arabidopsis thaliana unknown protein …
245640_at	0.0685149	0.73419	3.19723	3.14873	3.46379	3.20738	3.4654	3.34251	AT1G25330	AT1G25330	NP_564229	AK175757 // Arabidopsis thaliana mRNA for putative bHLH transcription factor (bHLH075), complete cds, clone: RAFL22-31-M12. // gb // 11 // --- /// At1g25330 // 68414.t02819 basic helix-loop-helix (bHLH) family protein contains Pfam profile: PF00010 helix-loop-helix DNA-binding domain // tigr // 11 // --- /// AT1G25330.1 // cdna:known chromosome:TAIR10:1:8880267:8882100:-1 gene:AT1G25330 transcrip…
245641_at	0.446552	0.0657205	6.00499	6.16775	6.44342	6.8597	6.54806	6.54806	AT1G25370	AT1G25370	NP_564231	At1g25370 // 68414.t02823 expressed protein // tigr // 10 // --- /// AT1G25370.1 // cdna:known chromosome:TAIR10:1:8897755:8899102:-1 gene:AT1G25370 transcript:AT1G25370.1 description: Protein of unknown function (DUF1639) // ensembl // 11 // --- /// FGENESH00000011967 // cdna:novel chromosome:TAIR10:1:8898046:8898916:-1 transcript:FGENESH00000011967 description: // ensembl // 9 // --- /// NM_102…
245642_at	3.14229	8.14514e-05	9.70649	8.90763	8.99252	12.3507	12.4877	12.1951	AT1G25275	AT1G25275	NP_001031089 /// NP_001031090 /// NP_564227	AK317028 // Arabidopsis thaliana AT1G25275 mRNA, complete cds, clone: RAFL19-90-E04. // gb // 9 // --- /// AK317273 // Arabidopsis thaliana AT1G25275 mRNA, complete cds, clone: RAFL21-64-N18. // gb // 11 // --- /// AT1G25275.1 // cdna:known chromosome:TAIR10:1:8860671:8861364:1 gene:AT1G25275 transcript:AT1G25275.1 description: unknown protein\x3b FUNCTIONS IN\x3a molecular_function unknown\x3b I…
245643_at	0.10366	0.593923	4.27899	3.99788	4.23422	4.18189	4.42541	4.21475	MYB116	AT1G25340	NP_001031091 /// NP_564230	AF334815 // Arabidopsis thaliana putative transcription factor (MYB116) mRNA, complete cds. // gb // 11 // --- /// At1g25340 // 68414.t02820 myb family transcription factor (MYB116) contains Pfam profile: PF00249 myb-like DNA-binding domain // tigr // 11 // --- /// AT1G25340.1 // cdna:known chromosome:TAIR10:1:8885081:8886398:1 gene:AT1G25340 transcript:AT1G25340.1 description: myb domain protein…
245644_at	-0.645541	0.0253516	8.39868	8.43594	8.60392	7.96037	8.0744	7.46714	AT1G25320	AT1G25320	NP_564228	At1g25320 // 68414.t02818 leucine-rich repeat transmembrane protein kinase, putative similar to putative receptor-like protein kinase GI:4262228 from [Arabidopsis thaliana] // tigr // 11 // --- /// AT1G25320.1 // cdna:known chromosome:TAIR10:1:8877857:8880310:1 gene:AT1G25320 transcript:AT1G25320.1 description: Leucine-rich repeat protein kinase family protein // ensembl // 11 // --- /// AY056441…
245645_at	-0.24532	0.242142	6.74221	6.4661	6.71176	6.57393	6.41854	6.19164	ATMAP70-2	AT1G24764	NP_173873	At1g24764 // 68414.t02783 expressed protein // tigr // 10 // --- /// AT1G24764.1 // cdna:known chromosome:TAIR10:1:8759533:8763355:-1 gene:AT1G24764 transcript:AT1G24764.1 description: Microtubule-associated protein 70-2 // ensembl // 11 // --- /// AY128287 // Arabidopsis thaliana At1g68060/T23K23_9 mRNA, complete cds. // gb // 11 // --- /// BT000826 // Arabidopsis thaliana unknown protein (At1g6…
245646_x_at	0.472705	0.0370377	3.08212	3.27703	2.88598	3.50617	3.66538	3.49169	AT1G24851 /// AT1G25025 /// AT1G25112 /// AT1G25180	AT1G24851 /// AT1G25025 /// AT1G25112 /// AT1G25180	NP_173877 /// NP_173883 /// NP_173887 /// NP_173891	At1g24851 // 68414.t02787 hypothetical protein // tigr // 11 // --- /// AT1G24851.1 // cdna:known chromosome:TAIR10:1:8778280:8779056:1 gene:AT1G24851 transcript:AT1G24851.1 description: unknown protein\x3b BEST Arabidopsis thaliana protein match is\x3a unknown protein (TAIR\x3aAT1G25025.1)\x3b Has 6812 Blast hits to 2172 proteins in 306 species\x3a Archae - 0\x3b Bacteria - 350\x3b Metazoa - 133…
245647_at	0.539155	0.0377719	4.52806	4.44164	4.49401	5.36269	4.80558	4.91291	THO2	AT1G24706	NP_001185086 /// NP_173871	AK227201 // Arabidopsis thaliana mRNA for hypothetical protein, complete cds, clone: RAFL09-94-K15. // gb // --- // chr1:8741939-8748932(+) /// At1g24706 // 68414.t02781 expressed protein // tigr // --- // chr1:8741939-8755558(+) /// AT1G24706.1 // cdna:known chromosome:TAIR10:1:8741940:8755558:1 gene:AT1G24706 transcript:AT1G24706.1 description: THO complex subunit 2 // ensembl // --- // chr1:87…
245648_at	-0.172356	0.540325	5.08674	4.78038	4.24816	4.54561	4.53055	4.52204	---	---	---	AT1G24938.1 // cdna:pseudogene chromosome:TAIR10:1:8789376:8792080:-1 gene:AT1G24938 transcript:AT1G24938.1 description: transposable element gene // ensembl // 11 // ---
245649_at	-0.341659	0.159684	8.10918	8.1597	7.98008	7.46929	7.68279	8.0719	THO2	AT1G24706	NP_001185086 /// NP_173871	At1g24706 // 68414.t02781 expressed protein // tigr // 10 // --- /// AT1G24706.1 // cdna:known chromosome:TAIR10:1:8741940:8755558:1 gene:AT1G24706 transcript:AT1G24706.1 description: THO complex subunit 2 // ensembl // 9 // --- /// AT1G24706.2 // cdna:known chromosome:TAIR10:1:8741940:8755557:1 gene:AT1G24706 transcript:AT1G24706.2 description: THO complex subunit 2 // ensembl // 11 // --- /// F…
245650_at	0.904438	0.0400681	5.77259	6.85	6.83324	7.54136	7.16063	7.46715	AT1G24735	AT1G24735	NP_001185087 /// NP_173872	At1g24735 // 68414.t02782 caffeoyl-CoA 3-O-methyltransferase, putative similar to SP|Q43237 [Vitis vinifera], GI:684942 [Medicago sativa subsp. sativa] // tigr // 11 // --- /// AT1G24735.1 // cdna:known chromosome:TAIR10:1:8757977:8759448:1 gene:AT1G24735 transcript:AT1G24735.1 description: S-adenosyl-L-methionine-dependent methyltransferases superfamily protein // ensembl // 11 // --- /// AT1G24…
245651_s_at	2.12339	0.000276529	8.36324	8.83846	9.19342	11.0274	10.9104	10.8274	AT1G24800 /// AT1G24881 /// AT1G25055 /// AT1G25150 /// AT1G25211	AT1G24800 /// AT1G24881 /// AT1G25055 /// AT1G25150 /// AT1G25211	NP_001117347 /// NP_001117348 /// NP_001117350 /// NP_001117352 /// NP_001185091	AK118531 // Arabidopsis thaliana At1g25160 mRNA for unknown protein, complete cds, clone: RAFL19-76-C05. // gb // 11 // --- /// At1g24793 // 68414.t02784 UDP-3-0-acyl N-acetylglucosamine deacetylase family protein / F-box protein-related contains weak hit to TIGRFAM TIGR01640 : F-box protein interaction domain and weak hit to Pfam PF00646: F-box domain; similar to ESTs dbj AV442495.1, gb|BE522756…
245652_at	0.538173	0.0174358	3.0739	2.96692	3.04797	3.75487	3.44544	3.503	AT4G13960	AT4G13960	NP_567414	At4g13960 // 68417.t02046 F-box family protein contains F-box domain Pfam:PF00646 // tigr // 9 // --- /// AT4G13960.1 // cdna:known chromosome:TAIR10:4:8060681:8062231:-1 gene:AT4G13960 transcript:AT4G13960.1 description: Putative F-box/LRR-repeat protein At4g13960 // ensembl // 11 // --- /// FGENESH00000001723 // cdna:novel chromosome:TAIR10:4:8060681:8062231:-1 transcript:FGENESH00000001723 des…
245653_at	0.121972	0.495732	3.23021	3.35188	3.23117	3.2571	3.39506	3.52702	FBD1	AT4G13985	NP_567416	At4g13985 // 68417.t02050 F-box family protein contains F-box domain Pfam:PF00646 // tigr // 10 // --- /// AT4G13985.1 // cdna:known chromosome:TAIR10:4:8080118:8081669:-1 gene:AT4G13985 transcript:AT4G13985.1 description: FBD-associated F-box protein At4g13985 // ensembl // 11 // --- /// DQ056650 // Arabidopsis thaliana F-box family protein (At4g13985) mRNA, complete cds. // gb // 11 // --- /// …
245654_at	-0.599377	0.027847	3.6002	3.74971	3.99354	2.91191	3.26066	3.37275	AT1G56540	AT1G56540	NP_176047	At1g56540 // 68414.t05954 disease resistance protein (TIR-NBS-LRR class), putative domain signature TIR-NBS-LRR exists, suggestive of a disease resistance protein. // tigr // 11 // --- /// AT1G56540.1 // cdna:known chromosome:TAIR10:1:21181664:21185306:1 gene:AT1G56540 transcript:AT1G56540.1 description: Disease resistance protein (TIR-NBS-LRR class) family // ensembl // 11 // --- /// NM_104531 /…
245655_at	-0.20135	0.347668	3.02911	3.13434	3.42512	3.05948	2.80692	3.11812	AT1G56530	AT1G56530	NP_176045	At1g56530 // 68414.t05953 hydroxyproline-rich glycoprotein family protein contains proline-rich extensin domains, INTERPRO:IPR002965; // tigr // --- // chr1:21179236-21180888(+) /// AT1G56530.1 // cdna:known chromosome:TAIR10:1:21179237:21180888:1 gene:AT1G56530 transcript:AT1G56530.1 description: hydroxyproline-rich glycoprotein family protein // ensembl // --- // chr1:21179236-21180888(+) /// N…
245656_at	0.126342	0.469598	3.25093	3.29994	3.04676	3.32778	3.32342	3.32547	AT1G56620	AT1G56620	NP_176055	At1g56620 // 68414.t05964 pectinesterase inhibitor domain-containing protein // tigr // 11 // --- /// AT1G56620.1 // cdna:known chromosome:TAIR10:1:21219818:21220357:1 gene:AT1G56620 transcript:AT1G56620.1 description: Plant invertase/pectin methylesterase inhibitor superfamily protein // ensembl // 11 // --- /// NM_104539 // Arabidopsis thaliana pectinesterase inhibitor domain-containing protein…
245657_at	0.77297	0.120905	7.0371	5.96012	5.52817	7.04466	6.64395	7.15571	AT1G56720	AT1G56720	NP_001077731 /// NP_564722 /// NP_974041	AK228023 // Arabidopsis thaliana mRNA for putative protein kinase, complete cds, clone: RAFL14-54-B07. // gb // 11 // --- /// AT1G56720.1 // cdna:known chromosome:TAIR10:1:21263420:21265620:-1 gene:AT1G56720 transcript:AT1G56720.1 description: Protein kinase superfamily protein // ensembl // 11 // --- /// AT1G56720.2 // cdna:known chromosome:TAIR10:1:21263420:21266368:-1 gene:AT1G56720 transcript…
245658_at	0.375334	0.12144	3.90095	3.99183	3.65759	4.50196	4.17647	3.99793	RALFL4	AT1G28270	NP_174148	At1g28270 // 68414.t03116 rapid alkalinization factor (RALF) family protein similar to RALF precursor [Nicotiana tabacum] GI:16566316 // tigr // 11 // --- /// AT1G28270.1 // cdna:known chromosome:TAIR10:1:9883038:9883870:1 gene:AT1G28270 transcript:AT1G28270.1 description: Protein RALF-like 4 // ensembl // 11 // --- /// BT005747 // Arabidopsis thaliana clone RAFL15-32-G08 (R50089) unknown protein…
245659_at	0.368975	0.252394	5.30541	4.79428	4.5523	5.33205	5.53799	4.88887	AT1G28260	AT1G28260	NP_174147 /// NP_973927	At1g28260 // 68414.t03115 expressed protein // tigr // 11 // --- /// AT1G28260.1 // cdna:known chromosome:TAIR10:1:9875600:9879174:-1 gene:AT1G28260 transcript:AT1G28260.1 description: Protein SMG7L // ensembl // 11 // --- /// AT1G28260.2 // cdna:known chromosome:TAIR10:1:9875600:9879267:-1 gene:AT1G28260 transcript:AT1G28260.2 description: Protein SMG7L // ensembl // 11 // --- /// BT004036 // Ar…
245660_at	-0.264338	0.241893	7.01979	6.5726	6.58705	6.54766	6.53321	6.30556	AT1G28240	AT1G28240	NP_174145	At1g28240 // 68414.t03113 expressed protein // tigr // 9 // --- /// AT1G28240.1 // cdna:known chromosome:TAIR10:1:9868316:9872211:-1 gene:AT1G28240 transcript:AT1G28240.1 description: Protein of unknown function (DUF616) // ensembl // 11 // --- /// AY062504 // Arabidopsis thaliana Unknown protein (At1g28240; F3H9.11) mRNA, complete cds. // gb // 11 // --- /// BT002091 // Arabidopsis thaliana Unkn…
245661_at	1.90221	0.000268736	3.76909	3.65666	3.3457	5.45494	5.79175	5.23139	ATPUP3	AT1G28220	NP_174143	At1g28220 // 68414.t03111 purine permease, putative similar to purine permease GI:7620007 from [Arabidopsis thaliana] // tigr // 10 // --- /// AT1G28220.1 // cdna:known chromosome:TAIR10:1:9860303:9861434:-1 gene:AT1G28220 transcript:AT1G28220.1 description: Purine permease 3 // ensembl // 11 // --- /// FGENESH00000013961 // cdna:novel chromosome:TAIR10:1:9860303:9861434:-1 transcript:FGENESH0000…
245662_at	-0.347124	0.398609	5.34259	6.11957	6.64909	5.94968	5.60007	5.52013	AT1G28190	AT1G28190	NP_174140	AK118888 // Arabidopsis thaliana At1g28190 mRNA for unknown protein, complete cds, clone: RAFL21-22-F21. // gb // 11 // --- /// At1g28190 // 68414.t03108 expressed protein // tigr // 11 // --- /// AT1G28190.1 // cdna:known chromosome:TAIR10:1:9846884:9847923:-1 gene:AT1G28190 transcript:AT1G28190.1 description: unknown protein\x3b BEST Arabidopsis thaliana protein match is\x3a unknown protein (TA…
245663_at	-0.979196	0.00901473	4.70603	5.54446	4.98485	4.20307	3.99858	4.0961	SOT7	AT1G28170	NP_174139	At1g28170 // 68414.t03106 sulfotransferase family protein similar to steroid sulfotransferase 3 GI:3420008 from [Brassica napus]; contains Pfam profile PF00685: Sulfotransferase domain // tigr // 11 // --- /// AT1G28170.1 // cdna:known chromosome:TAIR10:1:9841332:9842312:1 gene:AT1G28170 transcript:AT1G28170.1 description: Cytosolic sulfotransferase 7 // ensembl // 11 // --- /// DQ056466 // Arabi…
245664_at	-0.223004	0.217217	3.2379	3.48035	3.27208	3.04149	3.1741	3.10573	AT1G28327	AT1G28327	NP_174154	At1g28327 // 68414.t03123 hypothetical protein // tigr // 10 // --- /// AT1G28327.1 // cdna:known chromosome:TAIR10:1:9931934:9933451:1 gene:AT1G28327 transcript:AT1G28327.1 description: unknown protein\x3b Has 52 Blast hits to 52 proteins in 10 species\x3a Archae - 0\x3b Bacteria - 0\x3b Metazoa - 0\x3b Fungi - 0\x3b Plants - 52\x3b Viruses - 0\x3b Other Eukaryotes - 0 (source\x3a NCBI BLink). /…
245665_at	1.28504	0.000806347	6.90785	6.93506	7.34582	8.28325	8.26185	8.49876	AT1G28250	AT1G28250	NP_564302	AK119001 // Arabidopsis thaliana At1g28250 mRNA for unknown protein, complete cds, clone: RAFL21-33-J02. // gb // 11 // --- /// At1g28250 // 68414.t03114 expressed protein // tigr // 9 // --- /// AT1G28250.1 // cdna:known chromosome:TAIR10:1:9874247:9875579:1 gene:AT1G28250 transcript:AT1G28250.1 description: unknown protein\x3b Has 22 Blast hits to 22 proteins in 10 species\x3a Archae - 0\x3b Ba…
245666_at	-0.134827	0.543422	8.6288	8.52184	8.22556	8.54402	8.21025	8.21745	AT1G28280	AT1G28280	NP_001117368 /// NP_564303	AF370468 // Arabidopsis thaliana Unknown protein (F3H9.7) mRNA, complete cds. // gb // 11 // --- /// At1g28280 // 68414.t03117 VQ motif-containing protein contains PF05678: VQ motif // tigr // 11 // --- /// AT1G28280.1 // cdna:known chromosome:TAIR10:1:9886077:9887478:-1 gene:AT1G28280 transcript:AT1G28280.1 description: VQ motif-containing protein 4 // ensembl // 11 // --- /// AT1G28280.2 // cdn…
245667_at	-0.0419868	0.828717	8.99902	9.19595	8.93456	9.13137	8.96082	8.91139	FIP1	AT1G28200	NP_174141	AF174428 // Arabidopsis thaliana FH protein interacting protein FIP1 (FIP1) mRNA, complete cds. // gb // 11 // --- /// AF370177 // Arabidopsis thaliana putative FH protein interacting protein FIP1 (At1g28200) mRNA, complete cds. // gb // 11 // --- /// At1g28200 // 68414.t03109 GRAM domain-containing protein / ABA-responsive protein-related similar to ABA-responsive protein [Hordeum vulgare] GI:41…
245668_at	2.75344	0.000238768	7.45358	8.35806	7.38941	10.7114	10.3909	10.3591	DYL1	AT1G28330	NP_001154378 /// NP_001185105 /// NP_564305 /// NP_849720 /// NP_849721	AF053746 // Arabidopsis thaliana dormancy-associated protein (DRM1) mRNA, complete cds. // gb // 11 // --- /// AK317149 // Arabidopsis thaliana AT1G28330 mRNA, complete cds, clone: RAFL21-53-J05. // gb // 9 // --- /// At1g28330 // 68414.t03124 dormancy-associated protein, putative (DRM1) identical to dormancy-associated protein [Arabidopsis thaliana] GI:2995990; similar to dormancy-associated pro…
245669_at	0.0142191	0.959032	3.73799	3.34844	3.95801	3.52303	3.66351	3.90056	LEC2	AT1G28300	NP_564304	AF400123 // Arabidopsis thaliana LEAFY COTYLEDON 2 mRNA, complete cds. // gb // 10 // --- /// At1g28300 // 68414.t03119 transcriptional factor B3 family protein / leafy cotyledon 2 (LEC2) nearly identical to LEAFY COTYLEDON 2 [Arabidopsis thaliana] GI:15987516; contains Pfam profile PF02362: B3 DNA binding domain // tigr // 10 // --- /// AT1G28300.1 // cdna:known chromosome:TAIR10:1:9896867:98998…
245670_at	-0.350206	0.202931	7.45963	6.79926	7.13019	6.51775	6.91767	6.90304	ATJ1	AT1G28210	NP_174142 /// NP_849719	AK118226 // Arabidopsis thaliana At1g28210 mRNA for putative AtJ1 (atj), complete cds, clone: RAFL19-54-E01. // gb // 11 // --- /// At1g28210 // 68414.t03110 DNAJ heat shock protein, putative strong similarity to mitochondrial DnaJ protein (AtJ1) GI:564030 from [Arabidopsis thaliana]; contains Pfam profiles PF00226: DnaJ domain, PF01556: DnaJ C terminal region, PF00684: DnaJ central domain (4 rep…
245671_at	1.84654	0.000249688	4.7251	4.09352	4.28484	6.26708	6.22115	6.15485	PUP1	AT1G28230	NP_174144	AF078531 // Arabidopsis thaliana purine permease (PUP1) mRNA, complete cds. // gb // 10 // --- /// AK117664 // Arabidopsis thaliana At1g28230 mRNA for putative purine permease, complete cds, clone: RAFL17-32-O17. // gb // 11 // --- /// At1g28230 // 68414.t03112 purine permease (PUP1) identical to purine permease GI:7620007 from [Arabidopsis thaliana] // tigr // 11 // --- /// AT1G28230.1 // cdna:k…
245672_at	0.27929	0.220118	3.48337	3.9729	3.46817	3.88712	3.90229	3.9729	AT1G56710	AT1G56710	NP_176064	At1g56710 // 68414.t05974 glycoside hydrolase family 28 protein / polygalacturonase (pectinase) family protein similar to polygalacturonase PG1 GI:5669846, PG2 GI:5669848 from (Glycine max); contains PF00295: Glycosyl hydrolases family 28 (polygalacturonases) // tigr // 10 // --- /// AT1G56710.1 // cdna:known chromosome:TAIR10:1:21258008:21259933:-1 gene:AT1G56710 transcript:AT1G56710.1 descripti…
245673_at	-0.650527	0.0420675	5.11842	5.76494	5.91969	4.91161	5.01983	4.92004	AT1G56690	AT1G56690	NP_176062	At1g56690 // 68414.t05972 pentatricopeptide (PPR) repeat-containing protein contains INTERPRO:IPR002885 PPR repeats // tigr // 11 // --- /// AT1G56690.1 // cdna:known chromosome:TAIR10:1:21253817:21255931:1 gene:AT1G56690 transcript:AT1G56690.1 description: Pentatricopeptide repeat-containing protein At1g56690, mitochondrial // ensembl // 11 // --- /// FGENESH00000019138 // cdna:novel chromosome:…
245674_at	0.148879	0.579433	8.74781	9.4254	9.38539	9.38608	9.40039	9.21876	AT1G56680	AT1G56680	NP_176061	At1g56680 // 68414.t05971 glycoside hydrolase family 19 protein similar to basic endochitinase CHB4 precursor SP:Q06209 from [Brassica napus] // tigr // 11 // --- /// AT1G56680.1 // cdna:known chromosome:TAIR10:1:21250338:21251417:-1 gene:AT1G56680 transcript:AT1G56680.1 description: Chitinase family protein // ensembl // 11 // --- /// FGENESH00000019144 // cdna:novel chromosome:TAIR10:1:21250428…
245675_at	0.976918	0.00100398	2.67271	2.90163	2.9154	3.8249	3.78741	3.80818	---	---	---	At1g56675 // 68414.t05970 copia-like retrotransposon family has a 1.7e-196 P-value blast match to GB:AAC02666 polyprotein (Ty1_Copia-element) [Arabidopsis thaliana] // tigr // 11 // --- /// AT1G56675.1 // cdna:pseudogene chromosome:TAIR10:1:21244466:21248926:-1 gene:AT1G56675 transcript:AT1G56675.1 description: transposable element gene // ensembl // 11 // --- /// At4g09146 // 68417.t01442 copia-…
245676_at	-1.42842	0.000603348	6.17859	5.66376	5.90782	4.42428	4.37588	4.66474	AT1G56670	AT1G56670	NP_176059	At1g56670 // 68414.t05969 GDSL-motif lipase/hydrolase family protein similarity to early early nodulin ENOD8 [Medicago sativa] GI:304037, lanatoside 15'-O-acetylesterase [Digitalis lanata] GI:3688284, elicitor-induced glycoprotein iEP4 [Daucus carota] GI:1911765; contains InterPro Entry IPR001087 Lipolytic enzyme, G-D-S-L family // tigr // 11 // --- /// AT1G56670.1 // cdna:known chromosome:TAIR10…
245677_at	-1.73575	9.47149e-05	5.38501	5.50666	5.59543	3.82949	3.69693	3.75344	AT1G56660	AT1G56660	NP_176058	At1g56660 // 68414.t05968 expressed protein // tigr // 11 // --- /// AT1G56660.1 // cdna:known chromosome:TAIR10:1:21237888:21240558:1 gene:AT1G56660 transcript:AT1G56660.1 description: unknown protein\x3b Has 665200 Blast hits to 205811 proteins in 4684 species\x3a Archae - 3320\x3b Bacteria - 107592\x3b Metazoa - 249086\x3b Fungi - 76753\x3b Plants - 38542\x3b Viruses - 3008\x3b Other Eukaryote…
245678_at	-0.103951	0.645452	6.11185	6.59265	6.44952	6.11634	6.39696	6.32886	AT1G56610	AT1G56610	NP_001031201 /// NP_001185253 /// NP_176054	AK117458 // Arabidopsis thaliana At1g56610 mRNA for unknown protein, complete cds, clone: RAFL17-06-G10. // gb // 11 // --- /// At1g56610 // 68414.t05963 syntaxin-related family protein similar to proteins At3g54160, At1g47920 (syntaxin SYP81), At5g41830, At3g44180, At3g58890, At1g48390, At3g59270 [Arabidopsis thaliana]; contains a novel domain similar to F-box that is shared among other proteins…
245679_at	-0.198325	0.387431	7.88445	8.41837	8.38682	8.0271	7.98389	8.08366	ZIP4	AT1G56590	NP_176052	At1g56590 // 68414.t05960 clathrin adaptor complexes medium subunit family protein contains Pfam profile: PF00928 adaptor complexes medium subunit family // tigr // 11 // --- /// AT1G56590.1 // cdna:known chromosome:TAIR10:1:21202020:21204742:-1 gene:AT1G56590 transcript:AT1G56590.1 description: AP-3 complex subunit mu // ensembl // 11 // --- /// AY099720 // Arabidopsis thaliana clathrin-associat…
245680_at	0.805486	0.0184288	5.18745	5.30377	5.4918	5.71031	6.19393	6.49525	AT1G56570	AT1G56570	NP_176050	At1g56570 // 68414.t05958 pentatricopeptide (PPR) repeat-containing protein contains INTERPRO:IPR002885 PPR repeats // tigr // 11 // --- /// AT1G56570.1 // cdna:known chromosome:TAIR10:1:21195804:21197721:1 gene:AT1G56570 transcript:AT1G56570.1 description: Putative pentatricopeptide repeat-containing protein At1g56570 // ensembl // 11 // --- /// FGENESH00000019135 // cdna:novel chromosome:TAIR10…
245681_at	0.0429984	0.822771	7.51193	7.83273	7.68388	7.67606	7.7913	7.69018	AT1G56560	AT1G56560	NP_176049	At1g56560 // 68414.t05957 beta-fructofuranosidase, putative / invertase, putative / saccharase, putative / beta-fructosidase, putative similar to neutral invertase [Daucus carota] GI:4200165; contains Pfam profile PF04853: Plant neutral invertase // tigr // 10 // --- /// AT1G56560.1 // cdna:known chromosome:TAIR10:1:21192499:21195112:1 gene:AT1G56560 transcript:AT1G56560.1 description: Alkaline/n…
245682_at	-1.03613	0.0137449	8.88966	7.88526	8.36857	7.5387	7.36621	7.13018	AT5G08750	AT5G08750	NP_001078547 /// NP_001078548 /// NP_568206	AK117992 // Arabidopsis thaliana At5g08750 mRNA for unknown protein, complete cds, clone: RAFL19-19-G19. // gb // 11 // --- /// At5g08750 // 68418.t00953 zinc finger (C3HC4-type RING finger) family protein contains Pfam profile: PF00097 zinc finger, C3HC4 type (RING finger) // tigr // 10 // --- /// AT5G08750.1 // cdna:known chromosome:TAIR10:5:2851979:2854513:1 gene:AT5G08750 transcript:AT5G08750…
245683_at	1.28663	0.000446206	6.33827	6.6322	6.54502	7.69693	7.74143	7.93701	UBP8	AT5G22030	NP_568411 /// NP_851052	AK226691 // Arabidopsis thaliana mRNA for ubiquitin-specific protease 8, complete cds, clone: RAFL07-56-I10. // gb // 11 // --- /// At5g22030 // 68418.t02325 ubiquitin-specific protease 8, putative (UBP8) similar to ubiquitin-specific protease 8 partial sequence GI:11993469 [Arabidopsis thaliana] // tigr // 10 // --- /// AT5G22030.1 // cdna:known chromosome:TAIR10:5:7289703:7296344:-1 gene:AT5G22…
245684_at	0.546026	0.0175712	8.81227	9.06731	9.00118	9.64886	9.47127	9.39872	RHF2A	AT5G22000	NP_568410 /// NP_851050 /// NP_851051	AF079182 // Arabidopsis thaliana RING-H2 finger protein RHF2a mRNA, complete cds. // gb // 11 // --- /// AF324994 // Arabidopsis thaliana CIC7E11 mRNA, complete cds. // gb // 11 // --- /// AK118336 // Arabidopsis thaliana At5g22000 mRNA for putative RING-H2 finger protein RHF2a, complete cds, clone: RAFL19-61-E24. // gb // 11 // --- /// AK316835 // Arabidopsis thaliana AT5G22000 mRNA, complete cd…
245685_at	-0.455792	0.0437428	6.72683	6.64284	6.94231	6.46647	6.33437	6.14377	E2F1	AT5G22220	NP_001031921 /// NP_568413	AF242580 // Arabidopsis thaliana E2F transcription factor-1 E2F1 mRNA, complete cds. // gb // 11 // --- /// At5g22220 // 68418.t02345 E2F transcription factor-1 (E2F1) identical to E2F transcription factor-1 E2F1 [Arabidopsis thaliana] gi|10443849|gb|AAG17608 // tigr // 10 // --- /// AT5G22220.2 // cdna:known chromosome:TAIR10:5:7360535:7364454:1 gene:AT5G22220 transcript:AT5G22220.2 description:…
245686_at	0.220243	0.32178	10.2305	10.7637	10.566	10.6779	10.842	10.7009	J2	AT5G22060	NP_568412	AK118386 // Arabidopsis thaliana At5g22060 mRNA for putative DNAJ PROTEIN HOMOLOG ATJ, complete cds, clone: RAFL19-64-P10. // gb // 11 // --- /// At5g22060 // 68418.t02329 DNAJ heat shock protein, putative strong similarity to SP|O60884 DnaJ homolog subfamily A member 2 (Dnj3) Homo sapiens, several plant DnaJ proteins from PGR; contains Pfam profiles PF00226 DnaJ domain, PF00684 DnaJ central doma…
245687_at	-0.698927	0.00680089	8.56426	8.19129	8.33204	7.61825	7.73343	7.63912	DEG15	AT1G28320	NP_174153	At1g28320 // 68414.t03121 protease-related similar to Protease degS [Precursor] (SP:P44947) [Haemophilus influenzae]; similar to DegP protease precursor (GI:2565436) [Arabidopsis thaliana] // tigr // 11 // --- /// AT1G28320.1 // cdna:known chromosome:TAIR10:1:9920507:9924488:-1 gene:AT1G28320 transcript:AT1G28320.1 description: Glyoxysomal processing protease, glyoxysomal // ensembl // 11 // --- …
245688_at	-1.31107	0.000416125	13.0698	12.902	13.2428	11.8751	11.7378	11.6684	AGP31	AT1G28290	NP_001077616 /// NP_174150	AK229236 // Arabidopsis thaliana mRNA for putative proline-rich protein, complete cds, clone: RAFL16-52-I05. // gb // 11 // --- /// At1g28290 // 68414.t03118 pollen Ole e 1 allergen and extensin family protein similar to arabinogalactan protein [Daucus carota] GI:11322245; contains Pfam profile PF01190: Pollen proteins Ole e I family // tigr // 10 // --- /// AT1G28290.1 // cdna:known chromosome:T…
[truncated: 22,022 more rows]

## Sheet: sheet 2 ABA-related
Sellected ABA-related genes
Locus	ProbeID	log2FC.2,4-D vs control	FDR.2,4-D vs control	Gene Symbol	Description
AT5G08350	246034_at	-1.11373	0.00210727		Mutants have decreased tolerance to cold and oxidative stress. Gene expression induced by drought and ABA.
[truncated: 163 more rows]

## Sheet: sheet 3 Auxin-related
Sellected auxin-related genes
[truncated: 216 more rows]

## Sheet: sheet 4 Seed maturation-related
Selected seed maturation-related genes
[truncated: 126 more rows]

[truncated: 2 more sheets: sheet 5 GO analysis, Sheet 6 SE-related]
